# Supplementary material for: Active regulation of the epidermal growth factor receptor by the membrane bilayer
Source: eLife. 2026 Apr 14;14:RP108789. doi: 10.7554/eLife.108789 (PMC13078784; doi:10.7554/eLife.108789)
Supplement: Figure 1—source data 1. [file elife-108789-fig1-data1.csv]

Zeta potential measurement
Sample conditions	Mean zeta potential (mV)	Std dev zeta potential (mV)
PC100	-12.61	-2.31
PC85PS15	-17.24	-0.37
PC70PS30	-23.68	-0.62
PC40PS60	-28.2	-0.58
