# Supplementary material for: Active regulation of the epidermal growth factor receptor by the membrane bilayer
Source: eLife. 2026 Apr 14;14:RP108789. doi: 10.7554/eLife.108789 (PMC13078784; doi:10.7554/eLife.108789)
Supplement: Figure 1—source data 2. [file elife-108789-fig1-data2.csv]

Laurdan measurements
0% Cholesterol			7.5 % Cholesterol			20% Cholesterol
Wavelength	Intensity		Wavelength	Intensity		Wavelength	Intensity
400	0.192799795		400	0.195561534		400	0.208835281
401.0599976	0.200886478		401.0599976	0.202226576		401.0599976	0.215377069
401.9599915	0.211638659		401.9599915	0.213147636		401.9599915	0.225436204
403.0299988	0.22786173		403.0299988	0.230030688		403.0299988	0.241348605
403.9299927	0.242364779		403.9299927	0.245038085		403.9299927	0.254610403
405	0.261426551		405	0.263564915		405	0.272932348
406.0599976	0.281088903		406.0599976	0.287891173		406.0599976	0.293626762
406.9599915	0.300358315		406.9599915	0.304777737		406.9599915	0.312108868
408.0299988	0.326221974		408.0299988	0.332494178		408.0299988	0.341097111
408.9299927	0.351907864		408.9299927	0.358136276		408.9299927	0.365514012
410	0.380554969		410	0.389782292		410	0.395859761
411.0599976	0.413315488		411.0599976	0.425247198		411.0599976	0.433683891
411.9599915	0.441169166		411.9599915	0.455779561		411.9599915	0.462446576
413.0299988	0.473853452		413.0299988	0.490424405		413.0299988	0.498100989
413.9299927	0.502031592		413.9299927	0.522545744		413.9299927	0.533797931
415	0.536912269		415	0.557679835		415	0.570677394
416.0599976	0.566798459		416.0599976	0.59360169		416.0599976	0.607933947
416.9599915	0.595399172		416.9599915	0.626936337		416.9599915	0.64288093
418.0299988	0.627585066		418.0299988	0.663914501		418.0299988	0.672006929
418.9299927	0.656343126		418.9299927	0.691256578		418.9299927	0.707138883
420	0.689905125		420	0.731151525		420	0.752677368
421.0700073	0.726349792		421.0700073	0.767396853		421.0700073	0.78566919
422	0.753719823		422	0.796402957		422	0.820476567
423.0700073	0.773162121		423.0700073	0.824918067		423.0700073	0.845088208
424	0.791940338		424	0.84470959		424	0.862806951
425.0700073	0.812665576		425.0700073	0.867727192		425.0700073	0.886502061
426	0.83608379		426	0.885385246		426	0.906188724
427.0700073	0.846597065		427.0700073	0.906965722		427.0700073	0.922923629
428	0.860221514		428	0.915814171		428	0.936999857
429.0700073	0.870555181		429.0700073	0.929077372		429.0700073	0.945841199
430	0.875624473		430	0.938164293		430	0.956087231
431.0599976	0.893708423		431.0599976	0.947228772		431.0599976	0.963149444
431.9599915	0.900075179		431.9599915	0.957275557		431.9599915	0.972458113
433.0299988	0.913594856		433.0299988	0.967799795		433.0299988	0.986481395
433.9299927	0.920595377		433.9299927	0.973340153		433.9299927	0.985483443
435	0.932551413		435	0.980683768		435	0.992756822
436.0599976	0.938732664		436.0599976	0.982934344		436.0599976	1
436.9599915	0.945815568		436.9599915	0.996073318		436.9599915	0.997484997
438.0299988	0.950408443		438.0299988	0.995410415		438.0299988	0.999211981
438.9299927	0.956641825		438.9299927	1		438.9299927	0.995479108
440	0.966535922		440	0.999815631		440	0.996377518
441.0400085	0.97043288		441.0400085	0.994013151		441.0400085	0.989640743
441.9400024	0.973009099		441.9400024	0.999785178		441.9400024	0.986954946
442.980011	0.97684549		442.980011	0.991561232		442.980011	0.980859619
444.019989	0.977063023		444.019989	0.987641924		444.019989	0.971779621
445.0700073	0.976223204		445.0700073	0.984511209		445.0700073	0.957936933
445.9700012	0.978014526		445.9700012	0.983002115		445.9700012	0.961812679
447.0100098	0.983141088		447.0100098	0.979681753		447.0100098	0.94839867
448.0499878	0.984903934		448.0499878	0.97017517		448.0499878	0.941201412
448.9500122	0.9791861		448.9500122	0.96851146		448.9500122	0.932815622
450	0.980728622		450	0.964619681		450	0.923759786
451.0599976	0.983853431		451.0599976	0.954268115		451.0599976	0.906982167
451.9599915	0.98615935		451.9599915	0.95103002		451.9599915	0.900398003
453.0299988	0.989891287		453.0299988	0.941056219		453.0299988	0.89184179
453.9299927	0.985724854		453.9299927	0.940261334		453.9299927	0.879276265
455	0.987560126		455	0.932028614		455	0.871920478
456.0599976	0.988108209		456.0599976	0.925482237		456.0599976	0.865448555
456.9599915	0.991140424		456.9599915	0.922864576		456.9599915	0.855132874
458.0299988	0.996107228		458.0299988	0.916075975		458.0299988	0.849258144
458.9299927	0.996010004		458.9299927	0.91052996		458.9299927	0.837804289
460	0.995593709		460	0.901489067		460	0.826993979
461.0599976	1		461.0599976	0.887880905		461.0599976	0.813094893
461.9599915	0.998161873		461.9599915	0.883446763		461.9599915	0.802337158
463.0299988	0.997188427		463.0299988	0.874913966		463.0299988	0.79369564
463.9299927	0.995262526		463.9299927	0.867228569		463.9299927	0.778983943
465	0.99443444		465	0.858134909		465	0.765217437
466.0599976	0.992121481		466.0599976	0.850185672		466.0599976	0.748738138
466.9599915	0.989496238		466.9599915	0.846432043		466.9599915	0.73827262
468.0299988	0.985573404		468.0299988	0.831026726		468.0299988	0.724181229
468.9299927	0.993120042		468.9299927	0.823076282		468.9299927	0.71419857
470	0.982412065		470	0.813832457		470	0.701676437
471.0400085	0.980964167		471.0400085	0.805021136		471.0400085	0.686609654
471.9400024	0.97542055		471.9400024	0.793581918		471.9400024	0.676283372
472.980011	0.97270823		472.980011	0.786350196		472.980011	0.662201843
474.019989	0.971431822		474.019989	0.779652636		474.019989	0.651351346
475.0700073	0.964105128		475.0700073	0.767492471		475.0700073	0.635983223
475.9700012	0.965119354		475.9700012	0.759947512		475.9700012	0.626518554
477.0100098	0.952385208		477.0100098	0.749154222		477.0100098	0.615959534
478.0499878	0.954104991		478.0499878	0.739211637		478.0499878	0.602212135
478.9500122	0.948266974		478.9500122	0.728856638		478.9500122	0.592916349
480	0.942672177		480	0.721013891		480	0.581890312
481.0599976	0.935362479		481.0599976	0.712835719		481.0599976	0.571855384
481.9599915	0.93277586		481.9599915	0.705581745		481.9599915	0.565350855
483.0299988	0.926910065		483.0299988	0.698929578		483.0299988	0.55571983
483.9299927	0.927042868		483.9299927	0.691353467		483.9299927	0.545912525
485	0.91883678		485	0.68075866		485	0.536216227
486.0599976	0.91228084		486.0599976	0.67183996		486.0599976	0.52536314
486.9599915	0.905433036		486.9599915	0.66627627		486.9599915	0.517588536
488.0299988	0.895845452		488.0299988	0.654788163		488.0299988	0.508022506
488.9299927	0.884153754		488.9299927	0.645266639		488.9299927	0.495983416
490	0.873905832		490	0.63341577		490	0.484832904
491.0400085	0.863970321		491.0400085	0.621285295		491.0400085	0.472517684
491.9400024	0.858919357		491.9400024	0.615976225		491.9400024	0.464487166
492.980011	0.848260721		492.980011	0.603910216		492.980011	0.456619274
494.019989	0.832090306		494.019989	0.592883286		494.019989	0.443678909
495.0700073	0.822450907		495.0700073	0.579111608		495.0700073	0.434131247
495.9700012	0.808873199		495.9700012	0.571761253		495.9700012	0.424155274
497.0100098	0.796536511		497.0100098	0.563740622		497.0100098	0.414529735
498.0499878	0.791230278		498.0499878	0.551964771		498.0499878	0.408483779
498.9500122	0.774925284		498.9500122	0.543411567		498.9500122	0.401138686
500	0.770319281		500	0.533736		500	0.391678084
501.0400085	0.757852199		501.0400085	0.523347973		501.0400085	0.383520441
501.9400024	0.742204943		501.9400024	0.515495689		501.9400024	0.37380744
502.980011	0.73220284		502.980011	0.501828306		502.980011	0.367735658
504.019989	0.716572009		504.019989	0.491235916		504.019989	0.357534436
505.0700073	0.705315505		505.0700073	0.484033502		505.0700073	0.350772114
505.9700012	0.69308289		505.9700012	0.476348168		505.9700012	0.346448612
507.0100098	0.682412712		507.0100098	0.466944926		507.0100098	0.335841762
508.0499878	0.669408456		508.0499878	0.456347799		508.0499878	0.32932734
508.9500122	0.658099122		508.9500122	0.448550032		508.9500122	0.326037447
510	0.64177637		510	0.438605126		510	0.316031735
511.0400085	0.631364314		511.0400085	0.429236883		511.0400085	0.309082623
511.9400024	0.618521528		511.9400024	0.420044522		511.9400024	0.304312968
512.9799805	0.605209998		512.9799805	0.413079277		512.9799805	0.296161951
514.0200195	0.589394803		514.0200195	0.397815988		514.0200195	0.288082802
515.0700073	0.5779748		515.0700073	0.389186175		515.0700073	0.279947255
515.9699707	0.563075148		515.9699707	0.38018044		515.9699707	0.27638382
517.0100098	0.553074186		517.0100098	0.370957658		517.0100098	0.269148779
518.0499878	0.539327019		518.0499878	0.363277696		518.0499878	0.262988272
518.9500122	0.528485667		518.9500122	0.35558467		518.9500122	0.259923689
520	0.514768085		520	0.347420325		520	0.253038788
521.0200195	0.502433331		521.0200195	0.336138299		521.0200195	0.246091202
522.0499878	0.488773177		522.0499878	0.330283019		522.0499878	0.240993365
522.9400024	0.477315565		522.9400024	0.321334661		522.9400024	0.234406227
523.9699707	0.465996782		523.9699707	0.315155846		523.9699707	0.230548079
525	0.455070669		525	0.307264813		525	0.225620727
526.0200195	0.442248082		526.0200195	0.30023151		526.0200195	0.221332004
527.0499878	0.429897758		527.0499878	0.293026681		527.0499878	0.216198572
527.9400024	0.418260697		527.9400024	0.286477029		527.9400024	0.212213175
528.9699707	0.408667341		528.9699707	0.277204213		528.9699707	0.206725658
530	0.395490422		530	0.269316709		530	0.199788797
531.039978	0.382550031		531.039978	0.261302498		531.039978	0.192679432
531.9400024	0.370476856		531.9400024	0.251105993		531.9400024	0.186986651
532.9799805	0.35756066		532.9799805	0.241921705		532.9799805	0.178328784
534.0200195	0.346220662		534.0200195	0.233111894		534.0200195	0.171110878
535.0700073	0.334276518		535.0700073	0.225550453		535.0700073	0.165031268
535.9699707	0.323449056		535.9699707	0.218956839		535.9699707	0.159870701
537.0100098	0.312027499		537.0100098	0.211243898		537.0100098	0.154140137
538.0499878	0.30299805		538.0499878	0.203799801		538.0499878	0.14940902
538.9500122	0.292065309		538.9500122	0.197140815		538.9500122	0.143942644
540	0.283862804		540	0.191225394		540	0.140127996
541.0200195	0.274032096		541.0200195	0.184319258		541.0200195	0.135386909
542.0499878	0.266752746		542.0499878	0.178374401		542.0499878	0.130850269
542.9400024	0.260064065		542.9400024	0.173258299		542.9400024	0.128128515
543.9699707	0.251394704		543.9699707	0.169124106		543.9699707	0.123931976
545	0.243156573		545	0.162537915		545	0.119142897
546.0200195	0.232712759		546.0200195	0.155741956		546.0200195	0.115147377
547.0499878	0.223644322		547.0499878	0.150208178		547.0499878	0.110799244
547.9400024	0.217626111		547.9400024	0.1449106		547.9400024	0.107988056
548.9699707	0.21069353		548.9699707	0.14067653		548.9699707	0.103854948
550	0.203378283		550	0.135662896		550	0.100183966
551.039978	0.195121712		551.039978	0.13139525		551.039978	0.09652162
551.9400024	0.187889864		551.9400024	0.126468803		551.9400024	0.093496885
552.9799805	0.18275482		552.9799805	0.121719309		552.9799805	0.090084243
554.0200195	0.175315062		554.0200195	0.118254671		554.0200195	0.086850446
555.0700073	0.169768021		555.0700073	0.113724768		555.0700073	0.084134039
555.9699707	0.163826041		555.9699707	0.110314693		555.9699707	0.081279127
557.0100098	0.158895704		557.0100098	0.10602555		557.0100098	0.07840809
558.0499878	0.153502077		558.0499878	0.102545105		558.0499878	0.075984424
558.9500122	0.147484358		558.9500122	0.099170307		558.9500122	0.074182228
560	0.142300543		560	0.095574496		560	0.071503342
561.0200195	0.136845605		561.0200195	0.092251694		561.0200195	0.069180905
562.0499878	0.132644131		562.0499878	0.089732131		562.0499878	0.06677999
562.9400024	0.128913439		562.9400024	0.08630168		562.9400024	0.065112469
563.9699707	0.124406127		563.9699707	0.083801634		563.9699707	0.062944574
565	0.119400454		565	0.081230391		565	0.060784449
566.0200195	0.114937473		566.0200195	0.0781595		566.0200195	0.058699508
567.0499878	0.111486815		567.0499878	0.075162992		567.0499878	0.057101528
567.9400024	0.108250925		567.9400024	0.073098494		567.9400024	0.055628234
568.9699707	0.104609696		568.9699707	0.071201351		568.9699707	0.053707647
570	0.100742236		570	0.068579009		570	0.052051956
571.0200195	0.096956376		571.0200195	0.066536207		571.0200195	0.050658789
572.0499878	0.093765919		572.0499878	0.06351382		572.0499878	0.048668137
572.9400024	0.090342802		572.9400024	0.062253204		572.9400024	0.047061639
573.9699707	0.0871721		573.9699707	0.059953047		573.9699707	0.045840006
575	0.084301395		575	0.05753917		575	0.0445267
576.0200195	0.081298259		576.0200195	0.055940848		576.0200195	0.042884107
577.0499878	0.07781115		577.0499878	0.053773656		577.0499878	0.041921177
577.9400024	0.075763957		577.9400024	0.051911273		577.9400024	0.040157623
578.9699707	0.072841191		578.9699707	0.049840405		578.9699707	0.038804881
580	0.070212238		580	0.048041344		580	0.037206485
581.0100098	0.067136223		581.0100098	0.046069134		581.0100098	0.036362131
582.0200195	0.065380825		582.0200195	0.044715304		582.0200195	0.035075433
583.039978	0.062817992		583.039978	0.043287106		583.039978	0.034133902
584.0499878	0.060738367		584.0499878	0.041881434		584.0499878	0.032902229
585.0700073	0.058501854		585.0700073	0.040439882		585.0700073	0.031740605
585.9400024	0.056926916		585.9400024	0.03912142		585.9400024	0.031045308
586.9500122	0.054746404		586.9500122	0.03804228		586.9500122	0.030456405
587.9699707	0.053138368		587.9699707	0.036696043		587.9699707	0.029402775
588.9799805	0.050984818		588.9799805	0.035544971		588.9799805	0.02835136
590	0.049368264		590	0.034610363		590	0.02757004
591.0200195	0.048060994		591.0200195	0.03331812		591.0200195	0.026870943
592.0499878	0.046429912		592.0499878	0.032221232		592.0499878	0.025743834
592.9400024	0.044888413		592.9400024	0.031321421		592.9400024	0.025354525
593.9699707	0.042778171		593.9699707	0.030046222		593.9699707	0.024321562
595	0.041487319		595	0.02935234		595	0.023651935
596.0200195	0.04045235		596.0200195	0.028184775		596.0200195	0.023368957
597.0499878	0.039053671		597.0499878	0.027628085		597.0499878	0.022507405
597.9400024	0.037785832		597.9400024	0.02683311		597.9400024	0.021955918
598.9699707	0.036355557		598.9699707	0.025993279		598.9699707	0.021305845
600	0.035063504		600	0.025170071		600	0.02090293
601.0100098	0.033703658		601.0100098	0.024150676		601.0100098	0.02018788
602.0200195	0.032752993		602.0200195	0.023468762		602.0200195	0.019393502
603.039978	0.031578104		603.039978	0.022741909		603.039978	0.018996405
604.0499878	0.030538503		604.0499878	0.022025283		604.0499878	0.018440847
605.0700073	0.029937147		605.0700073	0.021464528		605.0700073	0.018049224
605.9400024	0.028849895		605.9400024	0.021109512		605.9400024	0.017784024
606.9500122	0.027782031		606.9500122	0.020180506		606.9500122	0.017092817
607.9699707	0.026807476		607.9699707	0.019552383		607.9699707	0.01675794
608.9799805	0.026034739		608.9799805	0.019053438		608.9799805	0.016330475
610	0.025081099		610	0.018655815		610	0.015864666
611.0200195	0.024582645		611.0200195	0.017849694		611.0200195	0.015602785
612.0499878	0.023661984		612.0499878	0.017430972		612.0499878	0.015103547
612.9400024	0.022790889		612.9400024	0.016918048		612.9400024	0.014637649
613.9699707	0.022018962		613.9699707	0.016358739		613.9699707	0.014142708
615	0.021429461		615	0.01584053		615	0.013992935
616.0200195	0.02077012		616.0200195	0.015441448		616.0200195	0.013574185
617.0499878	0.02019412		617.0499878	0.01515651		617.0499878	0.013266831
617.9400024	0.019571751		617.9400024	0.014711401		617.9400024	0.013082636
618.9699707	0.018986353		618.9699707	0.014423823		618.9699707	0.012669534
620	0.018275877		620	0.013786072		620	0.012536629
621.0100098	0.017739364		621.0100098	0.013548678		621.0100098	0.012227256
622.0200195	0.017322243		622.0200195	0.013010537		622.0200195	0.011849476
623.039978	0.016874595		623.039978	0.012768295		623.039978	0.01154066
624.0499878	0.016470571		624.0499878	0.012359466		624.0499878	0.011370291
625.0700073	0.015727154		625.0700073	0.012093964		625.0700073	0.011149345
625.9400024	0.01551084		625.9400024	0.011704285		625.9400024	0.010996092
626.9500122	0.015024595		626.9500122	0.011455091		626.9500122	0.010706235
627.9699707	0.014634522		627.9699707	0.011315028		627.9699707	0.010207965
628.9799805	0.014237477		628.9799805	0.010905238		628.9799805	0.010160192
630	0.013764376		630	0.010546271		630	0.010033711
631	0.013312884		631	0.010408078		631	0.009615507
632	0.01287917		632	0.010057832		632	0.00965078
633	0.012699234		633	0.00991709		633	0.009457077
634	0.012108371		634	0.009541687		634	0.00928428
635	0.01191073		635	0.009529335		635	0.008958687
636	0.011584693		636	0.00913185		636	0.008764655
637	0.010997334		637	0.008943529		637	0.008647926
638	0.010973782		638	0.008767984		638	0.008473205
639	0.010701582		639	0.008632847		639	0.008357473
640	0.010517172		640	0.008461851		640	0.008210111
641.0100098	0.010144663		641.0100098	0.008195666		641.0100098	0.008098444
642.0200195	0.009963944		642.0200195	0.008073855		642.0200195	0.007849731
643.039978	0.0095884		643.039978	0.007815481		643.039978	0.007785308
644.0499878	0.009479635		644.0499878	0.007783528		644.0499878	0.007553032
645.0700073	0.009229544		645.0700073	0.007582762		645.0700073	0.007426572
645.9400024	0.008957199		645.9400024	0.007419971		645.9400024	0.007482389
646.9500122	0.008835157		646.9500122	0.007325535		646.9500122	0.00735814
647.9699707	0.008616642		647.9699707	0.007113129		647.9699707	0.007242974
648.9799805	0.008536505		648.9799805	0.006934		648.9799805	0.007313625
650	0.008268773		650	0.006967261		650	0.007254201
651	0.008088589		651	0.006854304		651	0.007001244
652	0.008028484		652	0.006735299		652	0.007128903
653	0.007730611		653	0.006700379		653	0.006961413
654	0.007692188		654	0.006567029		654	0.006813677
655	0.00755102		655	0.006460459		655	0.006800015
656	0.007469619		656	0.006334523		656	0.006626622
657	0.007203619		657	0.006194786		657	0.006622548
658	0.00706057		658	0.006018395		658	0.006609715
659	0.006936053		659	0.006164298		659	0.006518061
660	0.006942627		660	0.006018232		660	0.006474371
661	0.006791961		661	0.006061751		661	0.006317783
662	0.006548535		662	0.005784346		662	0.006383479
663	0.006518374		663	0.00571501		663	0.006290579
664	0.006369758		664	0.005761411		664	0.006226729
665	0.006225329		665	0.005671672		665	0.006266293
666	0.006183125		666	0.005643064		666	0.006185978
667	0.006296337		667	0.005597693		667	0.006197684
668	0.006124083		668	0.005468114		668	0.006204214
669	0.005992006		669	0.005376905		669	0.006167366
670	0.005875985		670	0.005421399		670	0.006101889
671	0.005816786		671	0.005280505		671	0.00604745
672	0.005831712		672	0.00523996		672	0.005962405
673	0.005602286		673	0.005362707		673	0.006026046
674	0.005633054		674	0.005175316		674	0.006038711
675	0.005681662		675	0.005197829		675	0.005900115
676	0.005528133		676	0.005157138		676	0.006065461
677	0.005511511		677	0.005206278		677	0.005960816
678	0.005431648		678	0.005228731		678	0.005996153
679	0.005435868		679	0.005056429		679	0.005952895
680	0.005309431		680	0.005043665		680	0.005972061
681	0.005353598		681	0.005103318		681	0.006011088
682	0.005283556		682	0.005039235		682	0.006014261
683	0.00534002		683	0.00509358		683	0.006026214
684	0.005338633		684	0.005107782		684	0.006045582
685	0.005381576		685	0.004992384		685	0.006072431
686	0.005373408		686	0.00503157		686	0.006046967
687	0.005316706		687	0.005180375		687	0.006138254
688	0.005342212		688	0.0050905		688	0.00611919
689	0.005190892		689	0.005022497		689	0.006177878
690	0.005295392		690	0.00516097		690	0.006103267
691	0.005233065		691	0.005068707		691	0.006274382
692	0.005130109		692	0.005071115		692	0.006208767
693	0.005212659		693	0.005025274		693	0.006155893
694	0.00503637		694	0.005009563		694	0.006224323
695	0.005164034		695	0.005005049		695	0.006285157
696	0.005033622		696	0.004880887		696	0.006019788
697	0.004936306		697	0.004993435		697	0.006035998
698	0.00493923		698	0.005018747		698	0.005950556
699	0.00491409		699	0.004848457		699	0.006112718
700	0.004947862		700	0.004925358		700	0.006103923
