# Supplementary material for: Active regulation of the epidermal growth factor receptor by the membrane bilayer
Source: eLife. 2026 Apr 14;14:RP108789. doi: 10.7554/eLife.108789 (PMC13078784; doi:10.7554/eLife.108789)
Supplement: Figure 1—figure supplement 2—source data 3. [file elife-108789-fig1-figsupp2-data3.zip]

Archive with 2 entries (2 files):
- Figure_1,_figure_supplement_2c_Source_data_1.pdf
- __MACOSX/._Figure_1,_figure_supplement_2c_Source_data_1.pdf
