# Supplementary material for: Active regulation of the epidermal growth factor receptor by the membrane bilayer
Source: eLife. 2026 Apr 14;14:RP108789. doi: 10.7554/eLife.108789 (PMC13078784; doi:10.7554/eLife.108789)
Supplement: Figure 1—figure supplement 2—source data 6. [file elife-108789-fig1-figsupp2-data6.zip]

Archive with 4 entries (4 files):
- Fig1Supplement2d2.tif
- __MACOSX/._Fig1Supplement2d2.tif
- Fig1Supplement2d1.jpg
- __MACOSX/._Fig1Supplement2d1.jpg
