# Supplementary material for: Active regulation of the epidermal growth factor receptor by the membrane bilayer
Source: eLife. 2026 Apr 14;14:RP108789. doi: 10.7554/eLife.108789 (PMC13078784; doi:10.7554/eLife.108789)
Supplement: Figure 1—figure supplement 3—source data 2. [file elife-108789-fig1-figsupp3-data2.zip]

Archive with 14 entries (13 files):
- Figure 1 - figure supplement 3/
- __MACOSX/._Figure 1 - figure supplement 3
- Figure 1 - figure supplement 3/Fig1Supplement3_2hours.jpg
- __MACOSX/Figure 1 - figure supplement 3/._Fig1Supplement3_2hours.jpg
- Figure 1 - figure supplement 3/Fig1Supplement3_9hours.jpg
- __MACOSX/Figure 1 - figure supplement 3/._Fig1Supplement3_9hours.jpg
- Figure 1 - figure supplement 3/Fig1Supplement3_4hours.jpg
- __MACOSX/Figure 1 - figure supplement 3/._Fig1Supplement3_4hours.jpg
- Figure 1 - figure supplement 3/Fig1Supplement3_12hours.jpg
- __MACOSX/Figure 1 - figure supplement 3/._Fig1Supplement3_12hours.jpg
- Figure 1 - figure supplement 3/Fig1Supplement3_19hours.jpg
- __MACOSX/Figure 1 - figure supplement 3/._Fig1Supplement3_19hours.jpg
- Figure 1 - figure supplement 3/Fig1Supplement3_6hours.jpg
- __MACOSX/Figure 1 - figure supplement 3/._Fig1Supplement3_6hours.jpg
