# Supplementary material for: Active regulation of the epidermal growth factor receptor by the membrane bilayer
Source: eLife. 2026 Apr 14;14:RP108789. doi: 10.7554/eLife.108789 (PMC13078784; doi:10.7554/eLife.108789)
Supplement: Figure 1—figure supplement 4—source data 1. [file elife-108789-fig1-figsupp4-data1.csv]

DLS measurements			TEM measurements		DLS measurements			TEM measurements			DLS measurements			TEM measurements			DLS measurements			TEM measurements
100 % POPC			100 % POPC		85 % POPC, 15 % POPS			85 % POPC, 15 % POPS			70 % POPC, 30 % POPS			70 % POPC, 30 % POPS			40 % POPC, 60 % POPS			40 % POPC, 60 % POPS
Size (nm)	Intensity (%)		Size (nm)		Size (nm)	Intensity (%)		Size (nm)			Size (nm)	Intensity (%)		Size (nm)			Size (nm)	Intensity (%)		Size (nm)
0.0267232	0		44.665		0.0534449	0		54.411			0.0267228	0		36.332			0.0534452	0		38.824
0.0338893	0		42.184		0.0677767	0		32.143			0.0338888	0		38.062			0.067777	0		41.176
0.042977	0		44.682		0.0859516	0		33.333			0.0429764	0		32.872			0.085952	0		32.941
0.0545017	0		65.003		0.109	0		36.905			0.054501	0		39.792			0.109001	0		35.294
0.0691168	0		24.814		0.13823	0		34.118			0.0691159	0		27.682			0.13823	0		32.941
0.0876511	0		29.564		0.175297	0		48.364			0.08765	0		38.062			0.175298	0		30.588
0.111156	0		29.036		0.222305	0		36.471			0.111154	0		29.412			0.222306	0		41.176
0.140963	0		32.837		0.281918	0		52.217			0.140961	0		36.332			0.281919	0		35.294
0.178763	0		32.719		0.357517	0		29.412			0.178761	0		31.142			0.357519	0		53.393
0.2267	0		31.856		0.453389	0		29.412			0.226698	0		34.602			0.453391	0		47.088
0.287492	0		37.828		0.574969	0		31.765			0.287489	0		38.062			0.574972	0		29.412
0.364586	0		28.061		0.729152	0		29.412			0.364581	0		34.602			0.729156	0		34.118
0.462353	0		29.564		0.924681	0		31.765			0.462347	0		38.062			0.924686	0		31.765
0.586337	0		31.71		1.17264	0		33.213			0.58633	0		34.602			1.17265	0		42.353
0.743569	0		30.795		1.4871	0		35.294			0.74356	0		29.412			1.4871	0		37.647
0.942964	0		27.476		1.88588	0		32.941			0.942952	0		29.412			1.88589	0		42.353
1.19583	0		32.338		2.39159	0		31.765			1.19581	0		29.412			2.3916	0		40
1.5165	0		36.336		3.03292	0		49.412			1.51648	0		23.276			3.03293	0		31.765
1.92316	0		26.487		3.84623	0		38.824			1.92314	0		24.035			3.84624	0		36.471
2.43888	0		35.377		4.87763	0		35.294			2.43885	0		22.558			4.87765	0		25.882
3.09289	0		38.345		6.18561	0		36.471			3.09285	0		26.409			6.18564	0		35.294
3.92227	0		40.253		7.84434	0		34.118			3.92222	0		34.472			7.84437	0		31.765
4.97407	0		26.839		9.94787	0		25.882			4.974	0		30.804			9.94791	0		34.118
6.30791	0		43.337		12.6155	0		49.412			6.30783	0		29.766			12.6155	0		31.765
7.99943	0		35.089		15.9984	0		40			7.99933	0		38.219			15.9985	0		31.765
10.1446	0		52.515		20.2886	0		30.588			10.1444	0		31.19			20.2887	0		25.882
12.8649	2.451315		31.869		25.7291	2.383133333		35.294			12.8647	0		25.72			25.7292	0		35.294
16.3148	31.96725		32.5		32.6286	15.59717		42.418			16.3145	0		24.952			32.6288	2.411815		35.294
20.6897	46.73945		38.737		41.3783	51.00323333		36.471			20.6894	4.364555		23.212			41.3785	32.77695		21.176
26.2378	18.84195		32.837		52.4743	28.78496667		29.412			26.2375	69.32415		41.846			52.4745	63.32535		36.471
33.2738	0		26.618		66.5457	2.231483333		45.412			33.2733	23.12435		34.079			66.5461	1.48588		36.471
42.1964	0		32.338		84.3906	0		38.824			42.1959	3.18694		23.212			84.391	0		32.941
53.5118	0		45.069		107.021	0		28.937			53.5111	0		20.761			107.021	0		34.118
67.8615	0		44.862		135.719	0		34.118			67.8606	0		24.771			135.72	0		27.059
86.0592	0		41.045		172.114	0		42.353			86.0581	0		32.049			172.114	0		57.381
109.137	0		27.307		218.268	0		38.824			109.135	0		23.884			218.269	0		40.236
138.403	0		33.188		276.798	0		39.948			138.401	0		20.522			276.799	0		50.588
175.517	0		26.705		351.024	0		38.591			175.514	0		37.132			351.026	0		55.294
222.583	0		28.198		445.154	0		46.616			222.58	0		42.154			445.156	0		36.471
282.271	0		40.053		564.527	0		45.458			282.267	0		43.773			564.529	0		32.941
357.964	0		41.501		715.91	0		37.647			357.96	0		36.574			715.913	0		30.588
453.956	0		34.325		907.887	0		36.471			453.95	0		41.957			907.892	0		41.176
575.688	0		46.538		1151.35	0		31.765			575.681	0		46.299			1151.35	0		32.941
730.064	0		37.14		1460.09	0		36.471			730.055	0		48.074			1460.1	0		36.773
925.838	0		55.993		1851.63	0		25.882			925.826	0		47.044			1851.63	0		41.176
1174.11	0		46.669		2348.16	0		40			1174.1	0		48.074			2348.17	0		36.471
1488.96	0		36.644		2977.84	0		41.176			1488.94	0		29.022			2977.85	0		51.765
1888.24	0		26.651		3776.37	0		35.858			1888.21	0		23.618			3776.39	0		38.824
2394.58	0		26.875		4789.04	0		35.097			2394.55	0		24.262			4789.06	0		32.941
3036.71	0		27.5		6073.27	0		31.568			3036.68	0		34.15			6073.29	0		40
3851.04	0		28.75		7701.87	0		31.765			3850.99	0		35.578			7701.9	0		58.824
4883.73	0		22.647		9767.19	0		43.529			4883.67	0		40.481			9767.24	0		44.706
6193.35	0		23.206		12386.4	0		31.765			6193.27	0		33.529			12386.4	0		51.765
7854.15	0		22.237		15707.9	0		29.412			7854.05	0		37.441			15707.9	0		47.059
9960.31	0		39.934		19920.1	0		35.839			9960.18	0		31.875			19920.2	0		65.882
12631.3	0		29.574		25261.8	0		36.641			12631.1	0		51.457			25262	0		38.824
16018.4	0		26.6		32036	0		34.118			16018.2	0		54.3			32036.2	0		44.706
20313.9	0		20.19		40626.8	0		43.529			20313.7	0		46.038			40627	0		34.118
25761.3	0		25		51521.2	0		27.059			25761	0		32.724			51521.5	0		50.588
32669.5	0		23.335		65337.1	0		48.507			32669	0		31.219			65337.4	0		34.118
			27.592					38.824						31.219						38.824
			24.503					54.5						46.519						43.529
			30.24					32.815						41.031						38.824
			22.404					43.783						28.008						57.647
			42.757					37.885						39.74						72.941
			47.537					36.089						23.549						39.809
			26.649					33.213						30.963						43.529
			34.398					32.305						26.415						28.235
			25.519					35.294						26.774						36.471
			30.52					36.923						40.307						30.588
			22.722					40.924						54.41						41.176
			30.817					37.647						45.917						54.118
			27.673					43.529						42.305						42.353
			27.673					35.781						27.512						44.706
			30.189					32.941						25.319						41.176
			56.603					35.314						32.399						34.118
			47.17					40.155						30.651						43.529
			37.107					37.647						30.86						37.885
			43.887					49.412						22.422						44.706
			31.348					31.765						27.629						52.059
			30.094					29.412						30.651						35.294
			49.438					35.294						36.815						41.176
			33.009					32.941						40.844						43.529
			24.619					31.765						26.666						44.118
			20.253					38.537						27.277						36.384
			22.152					35.314						25.367						57.941
			22.785					35.294						32.732						60.294
			22.785					34.979						47.356						45.882
			49.057					35.294						33.808						27.059
			34.591					32.941						44.165						41.176
			33.962					41.893						51.192						58.824
			28.302					40						30.008						44.706
			37.012					32.941						42.583						48.235
			32.469					33.213						26.284						37.647
			19.826					28.431						29.128						46.422
			42.707					38.303						24.432						31.185
			33.459					37.647						31.938						51.765
			48.734					41.176						47.282						53.235
			34.177					36.546						32.611						43.529
			46.835					33.71						24.064						77.059
			26.582					43.656						21.814						48.235
			24.201					31.392						22.237						40
			26.37					36.49						20.55						48.235
			47.118					45.882						30.163						50.882
			28.178					28.235						36.295						34.199
			38.877					34.118						21.31						29.128
			35.825					31.765						44.865						37.665
			25.078					41.176						37.834						51.684
			30.01					44.706						29.288						61.414
			35.305					44.706						46.596						49.412
			40.575					36.603						44.474						37.647
			25.594					29.994						42.352						42.353
			38.091					34.118						22.588						48.235
			39.828					32.941						40.721						35.294
			30.35					33.151						33.228						41.176
			23.808					34.199						52.588						51.176
			25.566											33.084						43.529
			35.678											45.754						47.059
			23.775											24.904						49.412
			29.101											43.531						59.859
			21.356											44.266						37.647
			41.045											41.071						47.059
			28.71											50.199						30.588
			26.959											32.757						43.529
			31.254											40.887						34.118
			36.392											56.087						40
			38.806											22.958						30.588
			34.812											51.129						22.353
			32.844											36.412						41.176
			34.239											39.833						40
			31.881											43.543						29.412
			37.119											54.874						37.647
			32.64											29.748						35
			27.041											45.556
														43.687
														38.422
														47.434
														28.566
														52.242
														48.147
														42.487
														54.163
														44.644
														33.171
														59.825
														37.336
														59.074
														38.948
														48.147
														40.708
														43.663
														56.189
														28.73
														28.275
														48.765
														34.764
														47.884
														37.644
														32.545
														33.769
														38.328
														34.712
														29.814
														36.875
														23.332
														43.773
														28.235
														23.111
														59.761
														35.832
														34.95
														36.271
														43.854
														31.502
														45.01
														45.105
														41.107
														40.255
														52.551
														54.258
														34.064
														52.821
														54.809
														47.238
														54.956
														36.821
														37.678
														45.922
														46.256
														49.857
														39.473
														40.928
														48.107
														37.089
														35.7
														42.962
														30.078
														42.565
														50.998
														42.342
														41.377
														55.263
														28.961
														28.734
														44.874
														49.503
														42.005
														38.537
														46.615
														40.36
														40.794
														41.631
														51.373
														47.111
														42.772
														49.383
														56.318
														59.365
														46.836
														38.146
														52.579
														41.925
														18.061
