# Supplementary material for: Active regulation of the epidermal growth factor receptor by the membrane bilayer
Source: eLife. 2026 Apr 14;14:RP108789. doi: 10.7554/eLife.108789 (PMC13078784; doi:10.7554/eLife.108789)
Supplement: Figure 1—figure supplement 5—source data 1. [file elife-108789-fig1-figsupp5-data1.csv]

DLS measurements				TEM measurements				DLS measurements				TEM measurements				DLS measurements					TEM measurements					DLS measurements					TEM measurements
92.5 % POPC, 7.5 % Cholesterol				92.5 % POPC, 7.5 % Cholesterol				80 % POPC, 20 % Cholesterol				80 % POPC, 20 % Cholesterol				62.5 % POPC, 30 % POPS, 7.5 % Cholesterol					62.5 % POPC, 30 % POPS, 7.5 % Cholesterol					50 % POPC, 30 % POPS, 20 % Cholesterol					50 % POPC, 30 % POPS, 20 % Cholesterol
Size (nm)	Intensity (%)			Size (nm)				Size (nm)	Intensity (%)			Size (nm)				Size (nm)	Intensity (%)				Size (nm)					Size (nm)	Intensity (%)				Size (nm)
0.053448033	0			36.88				0.0533394	0			35.274				0.0534519	0				47.745					0.0534507	0				52.752
0.067780633	0			25.178				0.0676429	0			38.555				0.067785567	0				42.332					0.067784	0				36.697
0.085956667	0			31.658				0.0857819	0			33.466				0.085962867	0				49.293					0.0859609	0				26.376
0.109006667	0			36.426				0.108785	0			27.985				0.109014667	0				36.3					0.109012	0				38.991
0.138238	0			26.414				0.137957	0			32.164				0.138247667	0				39.632					0.138245	0				39.564
0.175307667	0			35.78				0.174951	0			34.031				0.17532	0				41.61					0.175316	0				40.578
0.222318	0			31.051				0.221866	0			30.065				0.222334333	0				42.488					0.222329	0				47.06
0.281934667	0			33.709				0.281362	0			37.127				0.281955	0				38.724					0.281949	0				37.827
0.357538	0			27.885				0.356811	0			40.406				0.357564	0				28.443					0.357556	0				47.891
0.453415	0			37.611				0.452493	0			34.577				0.453447667	0				37.601					0.453437	0				42.848
0.575002333	0			37.512				0.573834	0			38.001				0.575044333	0				35.719					0.575031	0				52.802
0.729194667	0			37.339				0.727713	0			31.766				0.729247667	0				41.523					0.729231	0				30.167
0.924735	0			28.28				0.922855	0			37.477				0.924802	0				42.626					0.924781	0				37.337
1.17271	0			25.385				1.17033	0			31.104				1.172796667	0				59.015					1.17277	0				34.935
1.487183333	0			23.783				1.48416	0			33.297				1.487293333	0				19.814					1.48726	0				43.518
1.885986667	0			27.043				1.88215	0			40.615				1.886123333	0				18.57					1.88608	0				44.296
2.39173	0			29.851				2.38687	0			32.687				2.391903333	0				30.402					2.39185	0				33.395
3.0331	0			33.678				3.02693	0			38.487				3.03332	0				34.402					3.03325	0				38.991
3.84645	0			21.189				3.83863	0			41.152				3.84673	0				26.785					3.84664	0				32.11
4.877913333	0			33.399				4.868	0			33.009				4.878266667	0				34.743					4.87815	0				51.741
6.185966667	0			26.269				6.17339	0			44.157				6.186413333	0				36.97					6.18627	0				37.965
7.84479	0			43.203				7.82885	0			37.073				7.84536	0				29.749					7.84518	0				41.119
9.948446667	0			28.686				9.92822	0			30.121				9.949166667	0				30.914					9.94894	0				47.931
12.61623333	0			36.906				12.5906	0			35.493				12.61716667	0				37.914					12.6168	0				43.903
15.99936667	0			32.171				15.9668	0			37.455				16.00053333	0				31.418					16.0002	0				32.231
20.28973333	0			36.392				20.2485	0			30.485				20.2912	0				41.579					20.2907	0				41.87
25.7306	6.954933333			32.55				25.6783	0			33.299				25.7325	35.78014				33.467					25.7319	17.912511				31.52
32.63053333	83.9598			41.476				32.5642	32.77595			40.211				32.6329	30.88653333				33.111					32.6321	58.03523333				37.287
41.3807	9.085266667			27.886				41.2966	45.233625			44.288				41.38373333	26.8682				27.93					41.3828	24.05226667				51.204
52.47733333	0			22.054				52.3707	21.990425			37.142				52.48113333	6.465133333				29.845					52.4799	0				38.095
66.54963333	0			39.08				66.4143	0			32.978				66.55446667	0				41.388					66.5529	0				54.775
84.3955	0			24.174				84.224	0			44.564				84.40163333	0				41.388					84.3997	0				44.734
107.0273333	0			35.17				106.809	0			42.513				107.0346667	0				40.193					107.032	0				31.044
135.727	0			37.32				135.451	0			39.215				135.737	0				32.141					135.734	0				40.721
172.1236667	0			34.486				171.774	0			42.809				172.1363333	0				24.133					172.132	0				36.962
218.2803333	0			27.481				217.837	0			47.882				218.2963333	0				32.346					218.291	0				54.814
276.814	0			25.508				276.251	0			40.698				276.8343333	0				18.932					276.828	0				39.455
351.0443333	0			34.669				350.331	0			44.427				351.07	0				26.872					351.062	0				44.828
445.1803333	0			43.365				444.275	0			40.867				445.2126667	0				43.951					445.202	0				38.24
564.5596667	0			27.501				563.412	0			30.717				564.6003333	0				37.741					564.587	0				31.492
715.951	0			30.964				714.496	0			41.202				716.003	0				34.465					715.987	0				40.381
907.94	0			31.202				906.095	0			35.752				908.006	0				26.687					907.985	0				39.455
1151.413333	0			27.225				1149.07	0			24.407				1151.496667	0				23.299					1151.47	0				41.086
1460.176667	0			39.614				1457.21	0			30.39				1460.28	0				31.533					1460.25	0				40.279
1851.733333	0			49.69				1847.97	0			35.993				1851.87	0				36.84					1851.83	0				45.629
2348.293333	0			36.216				2343.52	0			39.473				2348.463333	0				32.828					2348.41	0				46.032
2978.01	0			30.013				2971.96	0			33.981				2978.226667	0				32.95					2978.16	0				47.71
3776.59	0			26.801				3768.91	0			31.5				3776.866667	0				37.383					3776.78	0				49.303
4789.316667	0			41.426				4779.58	0			28.562				4789.666667	0				27.136					4789.56	0				37.372
6073.616667	0			26.029				6061.27	0			30.172				6074.063333	0				37.167					6073.92	0				35.629
7702.313333	0			27.604				7686.66	0			44.359				7702.873333	0				27.917					7702.7	0				47.307
9767.763333	0			30.543				9747.91	0			38.693				9768.473333	0				36.066					9768.25	0				38.984
12387.06667	0			30.724				12361.9	0			36.534				12388	0				27.917					12387.7	0				31.738
15708.8	0			42.308				15676.9	0			35.901				15709.9	0				38.313					15709.6	0				34.845
19921.23333	0			28.91				19880.8	0			36.056				19922.7	0				35.603					19922.2	0				35.154
25263.3	0			17.803				25212	0			32.84				25265.13333	0				36.045					25264.6	0				35.192
32037.9	0			30.054				31972.8	0			43.02				32040.2	0				44.576					32039.5	0				47.943
40629.2	0			34.576				40546.6	0			41.265				40632.1	0				43.134					40631.2	0				45.882
51524.26667	0			38.853				51419.5	0			39.835				51527.96667	0				43.56					51526.8	0				45.823
65340.93333	0			20.696				65208.1	0			35.988				65345.7	0				40.324					65344.2	0				47.118
				25.534								40.087									31.116										51.374
				36.042								45.977									39.122										40.963
				34.629								45.315									40.06										34.356
				33.544								43.669									35.083										33.297
				41.658								41.675									38.022										43.039
				42.71								43.477									34.511										41.242
				51.646								50.249									32.351										33.073
				20.712								38.079									38.146										32.827
				46.404								43.978									42.515										33.56
				40.908								50.881									50.89										28.124
				38.462								37.786									42.515										26.516
				39.599								43.683									34.624										37.535
				30.055								49.929									42.766										35.575
				40.567								39.339									43.169										30.721
				28.033								42.67									55.58										39.088
				24.515								40.419									38.286										34.689
				24.038								45.312									27.195										42.15
				32.89								55.621									30.04										43.164
				36.816								36.455									32.843										39.96
				28.28								34.546									32.434										37.372
				57.023								33.148									45.194										38.53
				39.371								47.425									41.523										34.903
				39.613								50.371									24.484										34.435
				29.662								48.739									59.038										39.484
				36.651								47.014									34.202										32.308
				45.724								40.169									33.576										31.993
				26.012								45.901									52.143										34.903
				26.41								33.84									31.455										25.608
				39.613								42.197									53.771										30.896
				35.866								38.873									35.719										37.754
				33.358								44.363									24.646										46.343
				35.944								34.258									37.882										36.558
				35.01								44.001									29.361										37.718
				34.31								36.676									43.844										30.432
				23.349								45.192									35.836										26.153
				43.09								44.667									39.79										36.726
				33.65								33.593									43.416										37.718
				36.829								35.6									36.973										34.636
				39.614								37.217									39.352										33.675
				30.816								38.208									24.888										34.636
				39.986								49.127									42.515										35.629
				32.168								38.236									28.443										42.251
				35.523								39.455									37.601										47.321
				33.479								47.076									40.291										37.664
				32.592								43.914									31.116										32.349
				41.942								38.076									39.392										38.079
				40.914								43.153									37.601										49.178
				38.859								40.476									31.286										34.892
				37.917								30.31									46.324										52.002
				36.383								29.171									36.744										39.346
				42.775								47.246									36.28										44.247
				23.863								35.899									44.389										46.512
				31.293								46.976									57.376										53.044
				38.466								45.92									38.977										53.501
				34.594								49.223									33.646										48.238
				31.546								39.366									30.525										49.47
				27.179								43.515									30.7										53.602
				45.459								45.466									44.629										37.445
				55.12								42.05									33.086										26.516
				38.373								40.592									34.314										39.339
				32.167								42.249									32.434										43.078
				29.964								39.197									40.948										38.329
				24.814								35.503									48.747										42.882
				17.886								37.142									41.85										38.201
				32.706								35.156									25.576										35.046
				29.354								42.116									34.314										47.764
				25.018								41.081									50.442										38.109
				50.341								39.295									42.168										40.807
				27.23								38.321									34.931										31.755
				32.464								36.139									28.908										36.051
				34.796								38.503									27.195										50.237
				35.866								36.332									46.216										30.769
				37.182								50.964									34.968										37.858
				37.582								36.991									42.763										44.324
				30.246								38.82									33.1										36.103
				37.431								34.947									35.314										38.354
				29.104								29.61									31.25										31.631
				29.711								33.473									37.578										37.535
				23.635								34.401									43.702										52.468
				45.341								29.681									47.895										39.226
				24.515								34.31									33.059										31.034
				49.048								40.795									49.37										30.433
				27.077								32.971									42.251										33.413
				19.255								36.381									38.022										37.651
				19.351								39.727									42.283										38.638
				44.113								34.514									36.852										42.915
				26.657								42.72									45.979										41.267
				22.422								41.568									40.717										39.232
				20.187								39.972									30.295										42.915
				54.411								35.829									24.212										39.684
				33.981								47.237									38.286										38.398
				26.811								41.701									36.719										33.81
				38.753								39.06									44.868										36.365
				43.327								46.338									30.394										32.95
												36.676									24.888										44.457
												48.088									26.144										38.117
												35.944									22.934										38.622
												47.197									19.676										45.335
												41.175									27.391										50.527
												35.196																			34.252
												38.321																			33.211
												36.744																			31.821
												38.165																			46.584
												37.508																			47.453
												47.603																			33.916
												39.473																			54.012
												50.39																			40.611
												55.433																			38.759
												32.978																			38.168
												34.32																			39.255
												47.955																			36.503
												50.348																			30.521
												42.373																			41.699
												53.902																			45.734
												43.373																			40.264
												45.487																			36.771
												38.738																			42.644
												53.267																			42.438
												42.849																			36.215
												52.432																			35.441
												42.393																			40.565
												44.228																			41.941
												42.849																			41.504
												42.226																			35.365
												39.505																			33.073
												35.344																			35.594
												49.928																			39.552
												35.899																			47.218
																															37.445
																															34.689
																															39.548
																															45.943
																															33.025
																															45.686
																															38.411
																															36.942
																															38.537
																															35.294
																															45.882
																															40.839
																															32.773
																															36.242
																															38.303
																															33.296
																															32.003
																															33.462
																															29.104
																															35.372
																															38.537
																															34.138
																															33.935
																															34.138
																															38.537
																															47.13
																															35.778
																															39.552
																															35.582
																															30.172
																															29.109
																															36.051
																															48.65
																															37.423
																															43.851
																															44.548
																															49.76
																															46.971
																															43.082
																															39.267
																															37.721
																															27.44
																															49.272
																															37.665
																															46.018
																															45.943
																															34.621
																															47.294
																															46.798
																															43.291
																															50.739
																															28.289
																															48.647
																															42.894
																															48.802
																															41.136
																															43.132
																															29.263
																															39.455
																															39.229
																															30.499
																															29.589
																															35.572
																															40.194
																															28.167
																															43.464
																															34.419
																															41.202
																															48.689
																															53.046
																															39.212
																															32.936
																															34.175
																															35.909
																															45.977
																															30.433
																															31.056
																															34.039
																															41.027
																															45.297
																															50.9
																															36.529
																															41.075
																															37.651
																															47.118
																															44.929
																															35.308
																															35.365
																															41.242
																															33.901
																															37.372
																															52.326
																															38.142
																															31.738
																															38.089
