# Supplementary material for: Active regulation of the epidermal growth factor receptor by the membrane bilayer
Source: eLife. 2026 Apr 14;14:RP108789. doi: 10.7554/eLife.108789 (PMC13078784; doi:10.7554/eLife.108789)
Supplement: Figure 1—figure supplement 6—source data 1. [file elife-108789-fig1-figsupp6-data1.csv]

PC100			PC85PS15			PC70PS30			PC40PS60
Zeta potential (mV)	Normalized Intensity		Zeta potential (mV)	Normalized Intensity		Zeta potential (mV)	Normalized Intensity		Zeta potential (mV)	Normalized Intensity
-52.165	0		-132.0197044	0.001782531		-77.267	-0.002		-84.055	0
-48.031	0		-95.07389163	0.001782531		-68.791	0.002		-79.134	0
-44.882	0		-87.19211823	0.001782531		-62.484	0		-74.803	0
-41.732	0.01		-73.39901478	0.001782531		-51.84	0.009		-70.079	0.004
-38.189	0.017		-58.12807882	0.001782531		-49.474	0.015		-65.748	0.007
-36.22	0.029		-43.34975369	0.012923351		-47.898	0.024		-62.205	0.02
-34.252	0.046		-41.37931034	0.028520499		-45.926	0.041		-58.661	0.036
-33.071	0.066		-39.408867	0.059714795		-44.35	0.063		-55.512	0.058
-32.283	0.092		-37.93103448	0.090909091		-43.561	0.083		-52.756	0.08
-31.102	0.117		-37.43842365	0.117647059		-42.378	0.1		-51.181	0.103
-29.921	0.141		-35.96059113	0.144385027		-41.59	0.12		-48.425	0.128
-29.134	0.17		-34.97536946	0.173351159		-40.802	0.139		-47.244	0.163
-27.559	0.194		-34.97536946	0.202317291		-38.83	0.227		-46.457	0.184
-26.378	0.231		-33.49753695	0.237967914		-37.254	0.279		-44.488	0.237
-25.197	0.26		-32.51231527	0.278074866		-36.071	0.333		-42.913	0.284
-23.622	0.296		-32.51231527	0.318181818		-35.283	0.366		-42.126	0.335
-22.835	0.33		-31.5270936	0.351604278		-34.494	0.427		-41.339	0.38
-21.26	0.388		-31.03448276	0.382798574		-33.311	0.51		-40.157	0.459
-20.472	0.422		-30.04926108	0.416221034		-32.129	0.625		-38.976	0.512
-19.685	0.468		-29.55665025	0.451871658		-30.158	0.758		-37.795	0.59
-18.898	0.507		-29.06403941	0.523172906		-29.369	0.813		-37.008	0.624
-18.11	0.561		-28.07881773	0.558823529		-28.581	0.865		-35.433	0.702
-17.323	0.621		-27.5862069	0.585561497		-27.004	0.917		-34.252	0.759
-16.535	0.687		-27.09359606	0.636809269		-25.427	0.991		-33.071	0.823
-15.748	0.726		-26.60098522	0.676916221		-24.244	0.961		-32.283	0.877
-14.961	0.765		-25.61576355	0.750445633		-22.273	0.917		-31.496	0.949
-14.173	0.835		-24.63054187	0.781639929		-20.696	0.85		-30.709	0.993
-12.205	0.913		-24.13793103	0.812834225		-19.514	0.8		-28.346	0.971
-10.236	0.959		-22.66009852	0.852941176		-18.725	0.745		-25.984	0.946
-9.055	0.993		-21.18226601	0.897504456		-17.543	0.656		-24.803	0.884
-7.48	0.934		-19.7044335	0.930926916		-16.36	0.571		-23.622	0.841
-6.693	0.886		-17.73399015	0.962121212		-15.572	0.529		-22.835	0.796
-5.118	0.794		-15.27093596	1		-14.783	0.484		-22.047	0.747
-4.331	0.74		-12.31527094	0.959893048		-13.206	0.366		-20.866	0.662
-3.15	0.692		-11.33004926	0.875222816		-11.235	0.229		-19.685	0.611
-1.969	0.631		-10.83743842	0.92201426		-9.658	0.179		-18.504	0.555
-1.181	0.578		-10.34482759	0.841800357		-8.476	0.135		-17.717	0.503
0.787	0.456		-9.852216749	0.781639929		-7.293	0.105		-15.354	0.425
2.362	0.383		-8.374384236	0.757130125		-6.505	0.076		-14.173	0.387
3.15	0.325		-7.881773399	0.656862745		-4.928	0.044		-12.992	0.34
4.724	0.282		-7.389162562	0.625668449		-2.562	0.017		-11.417	0.288
5.512	0.235		-6.896551724	0.523172906		5.322	-0.002		-9.843	0.246
6.299	0.201		-5.911330049	0.487522282		11.629	-0.002		-8.661	0.203
7.48	0.163		-5.418719212	0.445187166		18.331	-0.002		-6.299	0.15
9.055	0.117		-3.9408867	0.400623886		25.427	-0.004		-5.512	0.101
10.63	0.041		-2.955665025	0.367201426		30.749	-0.004
13.78	0.022		-1.477832512	0.327094474
20.079	0.007		-0.985221675	0.293672014
27.165	0.007		0	0.255793226
34.252	0.01		1.97044335	0.220142602
40.748	0.007		2.463054187	0.184491979
40.748	0.007		2.955665025	0.137700535
			4.433497537	0.104278075
			6.896551724	0.066399287
			8.866995074	0.030748663
			17.73399015	0.004010695
			27.5862069	0.004010695
			34.48275862	0.001782531
			45.32019704	0.004010695
			52.70935961	0.006238859
			59.11330049	0.004010695
			68.96551724	0.006238859
			77.33990148	0.010695187
			83.74384236	0.001782531
			91.62561576	0.001782531
			99.50738916	0.006238859
			109.8522167	0.004010695
			121.182266	0.006238859
			133.4975369	0.006238859
			145.8128079	0.004010695
