# Supplementary material for: Active regulation of the epidermal growth factor receptor by the membrane bilayer
Source: eLife. 2026 Apr 14;14:RP108789. doi: 10.7554/eLife.108789 (PMC13078784; doi:10.7554/eLife.108789)
Supplement: Figure 1—figure supplement 7—source data 1. [file elife-108789-fig1-figsupp7-data1.csv]

Laurdan experiments
0 % Cholesterol			7.5 % Cholesterol			20 % Cholesterol
Wavelength (nm)	Intensity		Wavelength (nm)	Intensity		Wavelength (nm)	Intensity
300	0.095443298		300	0.092984593		300	0.10231157
300.9299927	0.099730038		300.4599915	0.09480305		300.9299927	0.106508263
302.0299988	0.104023374		300.9299927	0.096878949		302.0299988	0.110545318
302.9599915	0.108176031		301.5599976	0.098961247		302.9599915	0.114353348
304.0599976	0.113051579		302.0299988	0.101292313		304.0599976	0.118779663
305	0.117943682		302.5	0.102235561		305	0.123504843
305.9299927	0.124301713		302.9599915	0.10468515		305.9299927	0.129292589
307.0299988	0.132615646		303.4299927	0.106658471		307.0299988	0.136175624
307.9599915	0.139363922		304.0599976	0.109076584		307.9599915	0.142185821
309.0599976	0.147228113		304.5299988	0.111671673		309.0599976	0.148997995
310	0.153458134		305	0.113845369		310	0.153606176
311.0700073	0.161695471		305.4599915	0.11689683		311.0700073	0.161631567
312	0.169159576		305.9299927	0.119902995		312	0.167229602
313.0700073	0.178317886		306.5599976	0.123451418		313.0700073	0.175670497
314	0.185942767		307.0299988	0.126569798		314	0.181611938
315.0700073	0.195390502		307.5	0.128564526		315.0700073	0.190185605
316	0.20627569		307.9599915	0.13167678		316	0.199662242
317.0700073	0.219981215		308.4299927	0.135792229		317.0700073	0.211027526
318	0.23158256		309.0599976	0.138741727		318	0.221303198
319.0700073	0.245219999		309.5299988	0.142053053		319.0700073	0.232562073
320	0.260165636		310	0.144954772		320	0.242853058
320.9299927	0.275420942		310.4599915	0.148436882		320.9299927	0.256161863
322.0299988	0.294522319		311.0700073	0.152378493		322.0299988	0.274299204
322.9599915	0.311849491		311.5299988	0.155772335		322.9599915	0.284529243
324.0599976	0.327632318		312	0.159335242		324.0599976	0.301095031
325	0.345018357		312.4599915	0.162168449		325	0.312319443
325.9299927	0.358971602		313.0700073	0.167806176		325.9299927	0.324667963
327.0299988	0.379315987		313.5299988	0.170494156		327.0299988	0.34325198
327.9599915	0.396590616		314	0.174039915		327.9599915	0.358841352
329.0599976	0.419558868		314.4599915	0.178488622		329.0599976	0.377547091
330	0.439793619		315.0700073	0.183979181		330	0.395212688
331.0700073	0.465058239		315.5299988	0.189259685		331.0700073	0.41829638
332	0.488107066		316	0.194506789		332	0.439507149
333.0700073	0.513708718		316.4599915	0.199672032		333.0700073	0.460295559
334	0.532111083		317.0700073	0.206072081		334	0.476357288
335.0700073	0.55109697		317.5299988	0.210375828		335.0700073	0.496879199
336	0.569623577		318	0.216225434		336	0.510211486
337.0700073	0.590231115		318.4599915	0.220854745		337.0700073	0.529418162
338	0.608838951		319.0700073	0.228464033		338	0.549356908
339.0700073	0.632771641		319.5299988	0.235789426		339.0700073	0.570700278
340	0.651482633		320	0.240577443		340	0.58827935
341.0700073	0.672750591		320.4599915	0.249298604		341.0700073	0.607063497
342	0.697067063		320.9299927	0.2572055		342	0.623373444
343.0700073	0.721012959		321.5599976	0.266179446		343.0700073	0.647684687
344	0.741271599		322.0299988	0.27348603		344	0.663399566
345.0700073	0.763039077		322.5	0.277965399		345.0700073	0.686761728
346	0.776883934		322.9599915	0.287553553		346	0.704200013
347.0700073	0.795680204		323.4299927	0.293986737		347.0700073	0.718090398
348	0.816082988		324.0599976	0.302200918		348	0.740991935
349.0700073	0.840022779		324.5299988	0.311368001		349.0700073	0.769429026
350	0.858000281		325	0.315251392		350	0.788719703
351.0700073	0.878790957		325.4599915	0.326197979		351.0700073	0.817861954
352	0.887515029		325.9299927	0.332257971		352	0.828917102
353.0700073	0.909810122		326.5599976	0.34218628		353.0700073	0.847818093
354	0.91932574		327.0299988	0.35109764		354	0.863338504
355.0700073	0.926970788		327.5	0.354843508		355.0700073	0.87945487
356	0.938313558		327.9599915	0.366145822		356	0.885964402
357.0700073	0.933051806		328.4299927	0.373578823		357.0700073	0.894384032
358	0.939025059		329.0599976	0.386311021		358	0.899123161
359.0700073	0.940799013		329.5299988	0.398594924		359.0700073	0.901431745
360	0.944422857		330	0.406623506		360	0.905111838
361.0700073	0.941110349		330.4599915	0.419221468		361.0700073	0.905296893
362	0.946254307		331.0700073	0.433191576		362	0.905357054
363.0700073	0.939430518		331.5299988	0.443751191		363.0700073	0.903726483
364	0.936595293		332	0.45484214		364	0.904027359
365.0700073	0.942294086		332.4599915	0.46122675		365.0700073	0.907772729
366	0.946558293		333.0700073	0.476091855		366	0.910915596
367.0700073	0.953675353		333.5299988	0.483269631		367.0700073	0.919289661
368	0.960411123		334	0.490902342		368	0.921841143
369.0700073	0.965672377		334.4599915	0.502588341		369.0700073	0.929571506
370	0.98798217		335.0700073	0.515619923		370	0.963275948
371.0700073	0.991288075		335.5299988	0.525125038		371.0700073	0.970966545
372	0.99320879		336	0.532412281		372	0.97541421
373.0700073	1		336.4599915	0.539964113		373.0700073	0.981959621
374	0.997409084		337.0700073	0.551386984		374	0.981306232
375.0700073	0.995594764		337.5299988	0.561696885		375.0700073	0.987292658
376	0.994223715		338	0.575706603		376	0.99056035
377.0700073	0.996426239		338.4599915	0.580861637		377.0700073	0.993262509
378	0.99504242		339.0700073	0.593016882		378	0.98944961
379.0700073	0.987981921		339.5299988	0.604445597		379.0700073	0.990269773
380	0.981330495		340	0.61263564		380	0.99410675
381.0599976	0.979835671		340.4599915	0.623244859		381.0599976	0.994523311
381.9599915	0.979830688		341.0700073	0.635390807		381.9599915	0.994406603
383.0299988	0.972264065		341.5299988	0.645730093		383.0299988	1
383.9299927	0.968244667		342	0.654232834		383.9299927	0.997961598
385	0.958727554		342.4599915	0.665343538		385	0.982432183
386.0599976	0.945631822		343.0700073	0.680372696		386.0599976	0.983878655
386.9599915	0.93026847		343.5299988	0.687302717		386.9599915	0.970441256
388.0299988	0.91579683		344	0.696543409		388.0299988	0.963003993
388.9299927	0.901361195		344.4599915	0.707200971		388.9299927	0.950441325
390	0.879945978		345.0700073	0.717260097		390	0.937117019
391.0700073	0.857517019		345.5299988	0.729742449		391.0700073	0.916750458
392	0.82995164		346	0.733285451		392	0.896309819
393.0700073	0.805186416		346.4599915	0.743853367		393.0700073	0.876922419
394	0.784085961		347.0700073	0.75233632		394	0.860850594
395.0700073	0.757143628		347.5299988	0.766640541		395.0700073	0.831261087
396	0.73269628		348	0.776512606		396	0.814092029
397.0700073	0.700283205		348.4599915	0.781683444		397.0700073	0.782956462
398	0.669255381		349.0700073	0.799537242		398	0.756861174
399.0700073	0.636094551		349.5299988	0.810833679		399.0700073	0.722648087
400	0.605294592		350	0.821339042		400	0.694882665
401.0700073	0.574156574		350.4599915	0.83054786		401.0700073	0.661972534
402	0.535557706		351.0700073	0.84401127		402	0.620439506
403.0700073	0.492705252		351.5299988	0.853502506		403.0700073	0.581888914
404	0.465616189		352	0.861591482		404	0.550129665
405.0700073	0.434285315		352.4599915	0.866702091		405.0700073	0.51505617
406	0.406282365		353.0700073	0.87642375		406	0.488835034
407.0700073	0.377267137		353.5299988	0.876736382		407.0700073	0.45483357
408	0.351036802		354	0.891021877		408	0.423245597
409.0700073	0.32215544		354.4599915	0.893798374		409.0700073	0.38790308
410	0.296690177		355.0700073	0.89896908		410	0.361737297
			355.5299988	0.905197871
			356	0.905244421
			356.4599915	0.911971311
			357.0700073	0.912645249
			357.5299988	0.913509899
			358	0.916877196
			358.4599915	0.914642425
			359.0700073	0.91754861
			359.5299988	0.919849653
			360	0.919858219
			360.4599915	0.919124717
			361.0700073	0.920527375
			361.5299988	0.922927427
			362	0.923396573
			362.4599915	0.921521514
			363.0700073	0.921743371
			363.5299988	0.921755523
			364	0.921959517
			364.4599915	0.922142461
			365.0700073	0.925394679
			365.5299988	0.925174881
			366	0.928862246
			366.4599915	0.932616946
			367.0700073	0.942107916
			367.5299988	0.941086352
			368	0.947323179
			368.4599915	0.950320404
			369.0700073	0.952186764
			369.5299988	0.953467836
			370	0.978331805
			370.4599915	0.982606849
			371.0700073	0.985104714
			371.5299988	0.986248728
			372	0.989423983
			372.4599915	0.993717686
			373.0700073	0.990526693
			373.5299988	0.993471725
			374	0.992428048
			374.4599915	0.997261021
			375.0700073	0.997065659
			375.5299988	0.995927888
			376	0.998836995
			376.4599915	0.999888972
			377.0700073	0.999782592
			377.5299988	0.999074656
			378	0.999746668
			378.4599915	1
			379.0700073	0.998169764
			379.5299988	0.997233994
			380	0.996786496
			380.4500122	0.995355615
			381.0599976	0.994598009
			381.5100098	0.991266238
			381.9599915	0.997400404
			382.5700073	0.992438474
			383.0299988	0.991138011
			383.480011	0.99231443
			383.9299927	0.987316044
			384.5400085	0.981679778
			385	0.979961965
			385.4500122	0.974231538
			386.0599976	0.964605966
			386.5100098	0.961692011
			386.9599915	0.957626739
			387.5700073	0.953004932
			388.0299988	0.945778747
			388.480011	0.938466237
			388.9299927	0.934037201
			389.5400085	0.919885179
			390	0.910929295
			390.4599915	0.903889109
			391.0700073	0.892665849
			391.5299988	0.883810832
			392	0.870320861
			392.4599915	0.864987598
			393.0700073	0.849421429
			393.5299988	0.836721005
			394	0.826284371
			394.4599915	0.811592216
			395.0700073	0.79744006
			395.5299988	0.783080989
			396	0.77135392
			396.4599915	0.759960532
			397.0700073	0.739186339
			397.5299988	0.731432572
			398	0.714126211
			398.4599915	0.698926262
			399.0700073	0.676141147
			399.5299988	0.658618574
			400	0.645204768
			400.4599915	0.626199121
			401.0700073	0.606947977
			401.5299988	0.587094015
			402	0.567625662
			402.4599915	0.557266389
			403.0700073	0.53034289
			403.5299988	0.518091691
			404	0.497935058
			404.4599915	0.478763002
			405.0700073	0.461223529
			405.5299988	0.445315378
			406	0.434626805
			406.4599915	0.419158483
			407.0700073	0.400185507
			407.5299988	0.387753655
			408	0.37149728
			408.4599915	0.36152106
			409.0700073	0.338779406
			409.5299988	0.324540129
			410	0.312410682
