# Supplementary material for: Active regulation of the epidermal growth factor receptor by the membrane bilayer
Source: eLife. 2026 Apr 14;14:RP108789. doi: 10.7554/eLife.108789 (PMC13078784; doi:10.7554/eLife.108789)
Supplement: Figure 2—source data 2. [file elife-108789-fig2-data2.zip]

Archive with 6 entries (5 files):
- Figure 2b - source data 2/
- __MACOSX/._Figure 2b - source data 2
- Figure 2b - source data 2/Fig2b_snap surface 488.tif
- __MACOSX/Figure 2b - source data 2/._Fig2b_snap surface 488.tif
- Figure 2b - source data 2/Figure2b_atto647N.jpg
- __MACOSX/Figure 2b - source data 2/._Figure2b_atto647N.jpg
