# Supplementary material for: Active regulation of the epidermal growth factor receptor by the membrane bilayer
Source: eLife. 2026 Apr 14;14:RP108789. doi: 10.7554/eLife.108789 (PMC13078784; doi:10.7554/eLife.108789)
Supplement: Figure 2—source data 3. [file elife-108789-fig2-data3.csv]

No EGF
	Mean	SEM
0% PS	1	0
15% PS	0.75	0.06
30% PS	0.67	0.04
60% PS	0.88	0.06
EGF
	Mean	SEM
0% PS	0.42	0.1
15% PS	0.8	0.03
30% PS	0.69	0.13
60% PS	1	0
