# Supplementary material for: Active regulation of the epidermal growth factor receptor by the membrane bilayer
Source: eLife. 2026 Apr 14;14:RP108789. doi: 10.7554/eLife.108789 (PMC13078784; doi:10.7554/eLife.108789)
Supplement: Figure 2—source data 4. [file elife-108789-fig2-data4.csv]

smFRET experiments: 0% POPS
no EGF	EGF
Lifetime (ns)	Lifetime (ns)
1.99	1.83
2.29	1.84
1.64	1.88
2.44	2.24
2.39	2.86
2.11	2.1
2.59	2.87
3.12	3.15
3.02	2.46
2.84	2.26
2.29	2.11
2.28	1.97
2.57	1.89
2.39	2.43
2.37	2.91
4.31	2.93
3.67	2.3
3.6	1.93
3.34	1.92
3.13	2.73
3.65	3.64
3.36	2.54
3.31	2.39
3.18	3.32
3.42	2.39
3.71	2.26
3.11	2.59
2.97	1.84
2.27	1.82
2.46	2.49
1.42	2.39
1.95	2.08
2.3	2.53
1.83	2.43
2.4	2.07
1.87	3.04
1.89	2.5
1.99	2.21
2.02	2.59
1.54	2.76
1.96	2.98
2.51	3.04
2.48	1.6
2.47	1.44
2.35	1.96
2.32	1.84
2.1	1.84
1.66	2.36
1.89	2.36
2.24	2.04
1.89	2.27
2.11	2.86
1.93	1.99
2.28	1.69
2.66	1.11
1.93	1.61
2.67	2.21
2.51	2.7
2.95	2.07
2.6	1.94
2.82	2.1
2.46	2.45
2.14	2.02
2.88	1.53
2.32	2.27
2.81	1.92
2.46	2.06
2.3	2.29
1.9	2.39
2.25	2.34
2.15	2.23
2.03	1.89
1.71	2.06
1.71	2.45
2.26	0.8
2.51	2.2
2.49	2.93
2	2.64
2.3	2.19
3.67	1.93
2.38	2.04
2.04	2.88
2.14	1.56
1.42	1.78
1.06	2.08
3.26	2.05
1.98	1.98
2.25	1.88
1.85	1.6
1.4	2.04
1.45	2.24
1.25	2.05
2.12	1.71
1.54	2.46
1	2.08
0.8	1.88
0.73	1.61
1.52	1.9
2.49	1.77
2.77	1.74
3.04	2.16
3.04	2.13
2.98	2.66
2.8	2.4
2.09	2.6
2.29	1.39
1.64	2.79
2.96	2.19
3.35	2.28
3.17	2.1
3.39	2.26
3.52	2.3
2.66	2.48
2.66	2.07
2.54	2.59
2.56	2.05
2.81	2.52
2.84	2.47
1.42	3.24
1.47	3.81
1.55	3.33
1.68	3.94
1.8	2.48
1.49	4.02
1.48	1.67
1.71	1.74
2.52	1.14
2.28	1.13
2.26	1.32
2.25	1.01
2.1	1.3
1.86	1.55
1.76	1.23
1.6	1.45
2.05	1.16
2.01	1.04
1.96	1.42
1.93	1.07
1.71	0.91
1.88	1.23
2.5	1.47
2.37	1.59
1.93	1.6
1.73	1.39
2.09	1.74
1.88	1.62
1.78	1.71
1.38	0.94
2.11	0.74
2.24	1.02
2.86	1.11
2.8	2.66
2.65	2.41
2.24	2.57
1.7	2.51
1.62	2.87
2.59	3.49
2.21	2.49
2.15	2.82
2.2	2.3
1.83	2.11
3.03	2.4
2.49	2.69
3.04	2.01
1.41	3.14
2.32	2.52
2.01	2.63
1.77	2.27
1.7	2.88
1.78	2.45
1.97	2.46
1.52	2.14
2.12	2.84
2.41	2.3
1.7	2.62
2.23	2.24
2.08	2.2
2.2	1.13
2.07	1.89
3.14	2.23
2.61	2.6
2.03	2.53
2.2	2.61
2.76	2.24
2.29	2.39
2.24	2.26
3.01	2.1
2.66	2.27
3.27	2.01
2.67	2.25
3.13	1.88
2.29	2.6
2.37	2.9
2.51	2.69
2.14	2.48
2.84	2.43
1.26	2.4
1.19	1.97
1.06	2.11
0.88	1.84
2.39	2.91
2.71	2.3
2.3	2.39
2.33	2.25
2.46	2
2.36	2.57
2.65	2.13
2.58	2.24
2.43	2.25
2.5	1.63
2.64	2.12
2.11	2.33
1.59	2.34
1.63	1.77
1.14	2.07
0.87	2.62
1.58	2.19
1.5	2.48
1.99	2.03
2.26	1.99
1.92	2.57
2.43	2.35
1.94	2.32
1.81	2.38
2.07	3.02
1.77	2.73
2.08	2.11
2.18	2.43
1.87	2.8
1.81	2.33
2.41	2.26
2.68	2.89
2.17	2.56
2.17	1.99
1.68	2.83
2.16	2.99
1.27	2.34
2.08	2.04
1.67	2
1.15	2.74
1.27	2.47
1.53	2.09
1.98	2.07
1.85	2.54
1.97	2.4
1.84	2.13
1.69	2.15
1.75	2.35
1.35	2.09
0.69	2.4
0.98	2.44
1.03	1.9
0.83	2.11
2.36	2.44
2.38	2.48
1.42	2.77
1.63	2.99
1.92	3.1
1.51	1.53
2.15	3.16
1.93	2.29
1.7	3.18
2.12	3.03
2.12	2.94
2.27	2.74
2.16	2.24
1.77	2.46
1.55	2.5
1.63	2
1.76	2.19
1.75	2.09
1.36	2.9
1.62	2.44
1.43	2.18
1.2	2.37
1.49	2.71
1.98	2.25
1.94	2.32
0.72	2.01
0.7	2.96
0.66	2.9
0.87	3.17
0.75	2.63
1.03	2.26
0.79	2.3
1.21	2.03
0.95	2.2
1.07	2.49
1.22	2.06
0.73	2.68
2.2	2.4
1.46	2.68
1.37	2.62
1.34	2.7
2.2	2.73
2.53	2.53
2.78	2.62
2.48	2.77
2.74	2.83
2.58	2.72
2.3	2.36
2.68	2.82
2.56	2.92
2.47	3.01
1.79	1.87
1.78	1.86
1.51	1.81
1.45	2.45
1.29	2.79
1.18	2.97
1.3	1.97
1.4	2.08
1.51	2.04
1.68	2.15
1.55	2.2
1.45	2.46
1.72	2.13
1.81	2.04
2.28	2.42
1.94	2.26
2.13	2.13
1.26	2.7
1.34	2.64
0.8	2.45
0.88	2.45
1.47	2.32
1.72	2.4
1.97	2.49
1.86	2.59
1.81	2.59
1.53	2.57
1.26	2.44
1.78	2.47
1.62	2.39
1.73	2.08
1.31	1.97
1.62	2.49
1.4	2.48
1.37	2.2
1.58	2.56
2.34	2.45
1.9	2.17
1.91	2.19
1.83	2.75
1.69	2.36
2.28	1.85
2.88	2.84
2.56	2.32
2.26	2.02
1.67	2.64
2.65	2.53
2.41	2.19
2.59	2.12
2.31	2.14
2.28	2.21
2.14	2.31
2.45	2.08
2.33	2.3
1.74	2.35
0.95	2.6
1.61	2.65
2.17	2.47
2.37	2.65
1.03	2.81
0.86	2.26
0.86	2.22
1.04	2.4
1.42	2.4
1.46	2.12
1.4	2.18
1.16	2.32
1.31	2.43
1.39	2.38
1.41	2.51
1.09	2.48
1.38	2.81
1.86	2.65
1.6	2.32
1.72	2.31
1.77	2.28
2.11	2.16
2.2	2.44
2.57	2.22
1.99	2.21
2.07	2.14
2.05	2.5
2.25	2.41
2.05	2.87
2.16	2.21
2.72	2.3
2.71	2.49
1.89	2.38
2.31	2.5
2.12	2.71
2.02	2.87
2.06	2.79
2.27	1.85
2.12	2.12
2.14	2.47
2.29	2.31
2.52	2.18
1.94	2.59
2.04	2.59
2.09	2.24
2.13	2.79
1.88	3.09
2.31	3.2
2.05	2.96
2.26	2.68
1.97	2.93
1.97	2.9
2.11	2.34
1.81	2.43
1.69	2.68
1.65	2.84
1.89	2.49
1.81	2.49
1.82	2.69
1.92	3
2.11	1.83
1.92	2.35
2.06	2.68
2.93	2.54
3.04	2.63
2.85	2.65
2.34	2.64
2.18	1.82
2.25	2.05
2.41
2.25
3.03
2.28
1.91
1.67
1.92
2.43
2.41
2.57
2.12
2.4
2.16
2.2
2.28
1.88
2.15
2.21
2.3
2.52
