# Supplementary material for: Active regulation of the epidermal growth factor receptor by the membrane bilayer
Source: eLife. 2026 Apr 14;14:RP108789. doi: 10.7554/eLife.108789 (PMC13078784; doi:10.7554/eLife.108789)
Supplement: Figure 2—source data 5. [file elife-108789-fig2-data5.csv]

smFRET experiments: 30% POPS
no EGF	EGF
Lifetime (ns)	Lifetime (ns)
2.41	2.68
2.83	2.9
3	2.03
2.82	2.64
2.56	2.36
3.06	2.68
2	2.52
2.13	2.57
2.52	2.76
2.24	2.47
2.23	2.68
2.01	2.8
2.55	2.55
2.68	2.69
2.43	2.86
2.78	2.71
2.28	2.65
2.74	2.74
2.3	2.29
2.64	2.88
2.45	3.17
2.22	2.64
2.19	2.98
2.15	2.66
2.43	2.79
2.06	2.74
1.77	2.03
2.68	2.48
3.16	2.35
2.69	2.04
2.49	2.02
2.89	3.68
3.72	3.35
2.64	3.48
3.86	2.83
2.83	3.03
3	2.98
2.64	2.55
2.97	2.53
2.31	3.24
2.75	1.47
2.07	1.42
2.98	1.37
3.51	1.44
3.11	2.37
3.19	3.34
3.13	3.13
2.87	1.99
3.61	2.5
3.34	3.09
3.12	3.39
2.97	2.55
2.77	1.8
3.31	2.65
3.32	2.42
2.98	3.01
2.96	3.03
3.32	3.14
3.4	2.94
2.56	2.76
3.13	3.2
3.99	3.57
3.4	3.26
2.82	3.15
3.42	2.96
2.96	3.42
3.1	3.29
3.14	3.08
3.65	3.46
2.93	3.98
2.56	3.19
3.56	2.09
2.29	2.25
2.22	2.35
2.12	2.1
1.8	2.19
2.69	2.37
2.51	2.17
2.5	2.11
2.46	2.27
2.11	2.11
1.79	1.66
2.97	1.99
2.4	1.4
1.76	1.62
2.11	1.69
2.06	2.71
1.96	2.38
2.88	2.5
3.42	3.1
2.87	2.9
1.88	3.45
1.79	3.18
2.33	2.87
2.57	3
1.2	2.67
0.91	2.88
1	3.07
0.84	2.94
1.17	2.58
1.52	3.26
1.91	2.47
1.73	2.24
1.84	2.69
1.65	2.76
1.33	2.9
1.85	2.7
1.52	2.89
1.85	3.51
1.86	2.99
1.97	2.35
1.51	2.58
1.26	2.25
1.29	2.21
1.41	2.86
1.64	3.21
1.5	2.72
1.23	2.82
2.17	4.26
1.36	3.43
1.34	4.33
1.39	0.72
2.09	0.6
2.25	0.53
2.19	0.53
2.95	0.56
2.52	0.59
2.24	0.6
1.35	0.63
2.5	2.33
2.43	2.97
1.56	3.12
1.64	3.24
1.76	3.49
1.71	2.9
1.46	3.57
1.61	2.56
1.86	2.82
1.61	3.28
2.45	2.89
2.06	2.59
2.12	2.96
1.99	2.91
1.9	3.01
1.35	2.83
1	2.29
1.21	1.85
1.93	1.62
1.97	1.83
2.16	1.78
1.85	2.65
2.03	2.4
1.16	2.77
1.39	3.21
1.2	3.09
1.34	1.94
1.14	1.96
1.26	2.79
1.11	2.54
1.31	2.33
1.24	2.65
1.07	1.97
1.57	1.94
2.14	3.66
2.2	3.46
2.1	3.56
2.33	3.71
2.31	2.78
2.46	3.01
2.09	2.83
2	2.87
1.69	2.86
2.05	2.43
1.68	2.46
1.27	2.55
1.55	3.29
1.29	2.66
2.24	2.74
2.4	2.45
2.46	3.01
2.35	2.53
1.84	3
1.64	2.86
1.83	2.68
2.02	2.95
2.05	2.52
2.07	3.15
2.01	3.11
2.13	2.56
2.27	3.61
2.1	3.04
2.24	2.47
2.21	2.71
2.55	2.26
2.08	2.23
1.88	2.2
2.22	2.22
1.76	1.94
2.38	2.5
1.59	2.29
1.39	2.45
2.22	2.24
2.29	2.33
2.81	2.02
2.75	2.36
2.36	2.16
2.35	2.22
2.37	1.99
2.36	1.83
2.37	2.14
2.14	2.3
2.56	2.19
2.4	1.99
2.5	1.94
1.97	2.12
2.12	2.1
2.33	2.64
2.03	2.2
1.99	2.26
2.29	2.26
2.22	2.01
2.21	2.35
2.22	2.14
2.23	2.18
2.27	2.38
2.13	3.3
2.26	2.72
2.31	3.08
2.09	2.74
2.1	3.34
2.29	2.24
2.14	2.75
2.32	2.42
2.23	2.83
2.28	3.16
2.12	3.48
1.49	2.61
1.77	2.47
1.39	2.35
1.56	2.4
2.26	2.89
2.53	2.53
2.28	2.11
2.6	2.41
2.25	2.88
2.26	2.47
2.15	2.66
2.55	3.37
2.23	2.8
2.46	3.1
2.35	3.6
2.05	3.05
2.43	3.48
2.79	3.02
2.34	3.72
2.28	2.43
2.35	2.79
2.48	3.83
2.11	2.95
2.3	3.05
2.61	3.8
2.56	2.84
2.47	2.71
2.82	2.49
2.52	2.57
2.39	2.39
2.39	3.06
2.66	2.8
2.38	2.5
2.43	2.87
2.61	2.79
2.27	2.53
2.32	2.32
2.51	1.96
2.66	2.48
2.4	1.96
2.69	2.34
2.66	2.53
2.51	2.38
2.94	2.79
2.72	2.14
2.52	2.38
2.63	2.55
2.8	2.83
1.5	3.19
1.54	2.54
2.89	2.49
2.93	2.47
3.81	2.33
3.83	2.77
2.64	2.38
3.22	2.93
3.34	3.07
2.79	3.2
3.18	3.79
4.39	2.92
3.44	3.64
3.37	3.28
3.4	3.62
4.4	3.71
3.29	3.75
4.24	4.92
3.97	4.75
3.52	3.03
2.51	3.35
3.2	3.43
2.91	3.71
2.57	3.68
2.64	3.19
3.2	3.22
3.35	2.9
3.66	3.46
3.75	3.41
2.03	4.28
2.66	3.4
2.51	3.31
2.63	3.69
1.95	3.24
2.35	3.74
2.25	3.88
1.45	3.09
2.26	3.15
2.5	3.34
2.71	3.23
2.86	3.06
2.31	2.95
2.93	2.56
2.82	2.95
2.67	3.3
2.53	2.85
2.57	2.89
2.71	2.59
2.87	3.13
2.82	3.22
2.65	3.3
2.12	3.04
2.08	3.04
2.15	3.14
1.89	3.25
2.14	3.05
2.43	3.44
2.72	3.13
2.04	2.8
2.35	3.07
2.54	3.42
2.2	2.7
2.07	3.43
2.33	2.93
2.03	3.33
2.29	3
1.4	2.72
1.37	2.94
1.36	2.86
1.24	3.04
2.38	2.93
3.17	3.03
2.65	2.74
2.79	3.01
3.19	2.53
2.46	2.64
3.21	2.54
2.92	3.44
2.86	3.07
3.17	3.71
1.06	1.6
1.02	1.63
1.2	1.28
1.11	1.55
1.22	1.26
1.12	2.56
1.19	2.86
2.6	2.83
2.16	3.01
2.04	2.83
2.1	2.52
2.05	3
1.87	2.19
2.01	3.37
2.04	4.04
1.95	3.65
2.18	3.22
1.94	3.1
1.97	2.86
2.01	2.84
1.91	2.98
1.99	2.97
2.14	2.76
2.14	3.38
2.01	3.61
2.05	2.7
2.04	3.12
2.23	3.88
2.03	3.12
2.1	2.64
1.86	1.67
1.95	2.65
2.02	3
2.05	3.73
2.22	2.99
1.67	3.31
1.6	2.79
2.36	2.91
2.05	2.88
2.36	2.93
2.5	2.99
2.23	2.96
2.21	3.15
2.18	3.72
2.46	2.61
1.84	3.29
2.66	2.54
2.69	2.58
2.38	2.94
2.13	2.95
2.19	3.17
1.78	3.17
2.27	2.58
2.76	3.18
1.93	2.84
2.2	2.8
2.27	2.7
2.05	2.58
	2.69
	2.65
	2.62
	2.53
	1.11
	1.59
	1.66
	1.33
	1.7
	1.54
	3.86
	3.15
	3.5
	3.66
	4.55
	3.31
	3.89
	4.39
	3.41
	3.42
