# Supplementary material for: Active regulation of the epidermal growth factor receptor by the membrane bilayer
Source: eLife. 2026 Apr 14;14:RP108789. doi: 10.7554/eLife.108789 (PMC13078784; doi:10.7554/eLife.108789)
Supplement: Figure 2—figure supplement 4—source data 1. [file elife-108789-fig2-figsupp4-data1.csv]

smFRET experiments:
0 % POPS				30 % POPS
no EGF	EGF	donor only		no EGF	EGF	donor only
Lifetime (ns)	Lifetime (ns)	Lifetime (ns)		Lifetime (ns)	Lifetime (ns)	Lifetime (ns)
1.99	1.83	3.25		2.41	2.68	2.50
2.29	1.84	3.94		2.83	2.9	3.42
1.64	1.88	3.72		3	2.03	3.03
2.44	2.24	3.58		2.82	2.64	3.40
2.39	2.86	3.91		2.56	2.36	2.94
2.11	2.1	2.80		3.06	2.68	2.80
2.59	2.87	3.40		2	2.52	2.65
3.12	3.15	3.44		2.13	2.57	2.47
3.02	2.46	3.94		2.52	2.76	2.80
2.84	2.26	3.18		2.24	2.47	3.10
2.29	2.11	3.61		2.23	2.68	2.81
2.28	1.97	3.10		2.01	2.8	2.79
2.57	1.89	3.93		2.55	2.55	2.17
2.39	2.43	2.88		2.68	2.69	2.46
2.37	2.91	3.17		2.43	2.86	2.72
4.31	2.93	3.33		2.78	2.71	2.19
3.67	2.3	3.24		2.28	2.65	2.71
3.6	1.93	3.83		2.74	2.74	2.70
3.34	1.92	3.44		2.3	2.29	2.81
3.13	2.73	3.92		2.64	2.88	3.06
3.65	3.64	3.53		2.45	3.17	2.43
3.36	2.54	3.64		2.22	2.64	2.59
3.31	2.39	3.36		2.19	2.98	3.05
3.18	3.32	3.34		2.15	2.66	3.03
3.42	2.39	3.34		2.43	2.79	2.84
3.71	2.26	2.88		2.06	2.74	3.36
3.11	2.59	2.71		1.77	2.03	3.14
2.97	1.84	2.70		2.68	2.48	2.92
2.27	1.82	2.87		3.16	2.35	2.74
2.46	2.49	3.60		2.69	2.04	3.11
1.42	2.39	3.13		2.49	2.02	2.72
1.95	2.08	2.96		2.89	3.68	2.78
2.3	2.53	3.08		3.72	3.35	2.75
1.83	2.43	3.11		2.64	3.48	3.03
2.4	2.07	3.22		3.86	2.83	2.62
1.87	3.04	3.91		2.83	3.03	2.62
1.89	2.5	2.83		3	2.98	2.61
1.99	2.21	3.17		2.64	2.55	2.49
2.02	2.59	3.44		2.97	2.53	2.82
1.54	2.76	2.77		2.31	3.24	3.09
1.96	2.98	2.75		2.75	1.47	2.39
2.51	3.04	3.05		2.07	1.42	3.00
2.48	1.6	3.20		2.98	1.37	2.90
2.47	1.44	2.87		3.51	1.44	2.66
2.35	1.96	3.46		3.11	2.37	2.69
2.32	1.84	3.83		3.19	3.34	2.78
2.1	1.84	3.37		3.13	3.13	3.16
1.66	2.36	3.37		2.87	1.99	2.72
1.89	2.36	3.30		3.61	2.5	2.73
2.24	2.04	2.98		3.34	3.09	2.65
1.89	2.27	3.20		3.12	3.39	3.00
2.11	2.86	4.03		2.97	2.55	3.11
1.93	1.99	3.40		2.77	1.8	2.84
2.28	1.69	3.69		3.31	2.65	2.73
2.66	1.11	3.76		3.32	2.42	3.09
1.93	1.61	2.01		2.98	3.01	3.25
2.67	2.21	2.46		2.96	3.03	3.14
2.51	2.7	2.08		3.32	3.14	2.49
2.95	2.07	1.97		3.4	2.94	2.74
2.6	1.94	1.83		2.56	2.76	2.14
2.82	2.1	1.85		3.13	3.2	2.40
2.46	2.45	1.27		3.99	3.57	2.58
2.14	2.02	2.22		3.4	3.26	2.54
2.88	1.53	1.93		2.82	3.15	3.06
2.32	2.27	1.78		3.42	2.96	2.74
2.81	1.92	2.25		2.96	3.42	2.78
2.46	2.06	1.99		3.1	3.29	2.34
2.3	2.29	2.22		3.14	3.08	2.84
1.9	2.39	2.39		3.65	3.46	1.95
2.25	2.34	2.31		2.93	3.98	3.22
2.15	2.23	2.32		2.56	3.19	2.61
2.03	1.89	2.54		3.56	2.09	3.01
1.71	2.06	2.18		2.29	2.25	2.91
1.71	2.45	3.24		2.22	2.35	3.56
2.26	0.8	2.25		2.12	2.1	2.93
2.51	2.2	1.74		1.8	2.19	2.70
2.49	2.93	1.58		2.69	2.37	2.85
2	2.64	1.69		2.51	2.17	3.32
2.3	2.19	2.06		2.5	2.11	3.52
3.67	1.93	1.87		2.46	2.27	2.98
2.38	2.04	2.30		2.11	2.11	2.95
2.04	2.88	2.69		1.79	1.66	3.45
2.14	1.56	3.11		2.97	1.99	2.91
1.42	1.78	3.09		2.4	1.4	2.70
1.06	2.08	3.13		1.76	1.62	3.29
3.26	2.05	2.90		2.11	1.69	3.13
1.98	1.98	3.17		2.06	2.71	2.40
2.25	1.88	3.33		1.96	2.38	2.41
1.85	1.6	2.75		2.88	2.5	2.19
1.4	2.04	3.00		3.42	3.1	2.96
1.45	2.24	2.31		2.87	2.9	3.08
1.25	2.05	2.70		1.88	3.45	2.53
2.12	1.71	3.30		1.79	3.18	2.77
1.54	2.46	3.99		2.33	2.87	3.18
1	2.08	3.55		2.57	3	3.38
0.8	1.88	3.09		1.2	2.67	2.95
0.73	1.61	3.88		0.91	2.88	2.90
1.52	1.9	4.02		1	3.07	3.18
2.49	1.77	3.32		0.84	2.94	3.11
2.77	1.74	2.51		1.17	2.58	3.32
3.04	2.16	2.32		1.52	3.26	2.07
3.04	2.13	2.60		1.91	2.47	2.11
2.98	2.66	3.07		1.73	2.24	2.01
2.8	2.4	2.62		1.84	2.69	2.51
2.09	2.6	2.70		1.65	2.76	2.07
2.29	1.39	2.67		1.33	2.9	2.11
1.64	2.79	2.25		1.85	2.7	2.12
2.96	2.19	2.93		1.52	2.89	2.26
3.35	2.28	2.58		1.85	3.51	2.46
3.17	2.1	2.64		1.86	2.99	2.15
3.39	2.26	2.52		1.97	2.35	2.28
3.52	2.3	2.36		1.51	2.58	2.42
2.66	2.48	2.67		1.26	2.25	1.98
2.66	2.07	3.35		1.29	2.21	1.92
2.54	2.59	3.90		1.41	2.86	1.92
2.56	2.05	3.73		1.64	3.21	1.60
2.81	2.52	3.11		1.5	2.72	1.87
2.84	2.47	3.34		1.23	2.82	1.73
1.42	3.24	2.77		2.17	4.26	1.82
1.47	3.81	2.63		1.36	3.43	1.86
1.55	3.33	3.47		1.34	4.33	1.93
1.68	3.94	2.21		1.39	0.72	1.87
1.8	2.48	2.53		2.09	0.6	2.29
1.49	4.02	2.54		2.25	0.53	2.95
1.48	1.67	2.42		2.19	0.53	2.77
1.71	1.74	3.16		2.95	0.56	2.77
2.52	1.14	2.92		2.52	0.59	2.80
2.28	1.13	2.82		2.24	0.6	2.59
2.26	1.32	2.79		1.35	0.63	3.19
2.25	1.01	2.10		2.5	2.33	4.36
2.1	1.3	3.20		2.43	2.97	3.24
1.86	1.55	2.46		1.56	3.12	3.25
1.76	1.23	2.80		1.64	3.24	3.19
1.6	1.45	3.25		1.76	3.49	3.24
2.05	1.16	3.28		1.71	2.9	3.39
2.01	1.04	3.46		1.46	3.57	3.81
1.96	1.42	4.42		1.61	2.56	3.57
1.93	1.07	4.25		1.86	2.82	3.30
1.71	0.91	3.35		1.61	3.28	3.59
1.88	1.23	3.33		2.45	2.89	3.34
2.5	1.47	3.75		2.06	2.59	3.33
2.37	1.59	4.32		2.12	2.96	4.02
1.93	1.6	3.38		1.99	2.91	3.69
1.73	1.39	4.46		1.9	3.01	2.72
2.09	1.74	3.86		1.35	2.83	2.46
1.88	1.62	4.15		1	2.29	3.20
1.78	1.71	3.18		1.21	1.85	2.61
1.38	0.94	3.69		1.93	1.62	2.72
2.11	0.74	3.35		1.97	1.83	2.37
2.24	1.02	3.71		2.16	1.78	2.61
2.86	1.11	4.17		1.85	2.65	2.92
2.8	2.66	3.81		2.03	2.4	3.06
2.65	2.41	3.86		1.16	2.77	2.74
2.24	2.57	3.91		1.39	3.21	3.46
1.7	2.51	4.21		1.2	3.09	3.05
1.62	2.87	3.27		1.34	1.94	3.70
2.59	3.49	3.63		1.14	1.96	3.77
2.21	2.49	2.84		1.26	2.79	2.77
2.15	2.82	3.73		1.11	2.54	3.01
2.2	2.3	3.45		1.31	2.33	2.78
1.83	2.11	3.27		1.24	2.65	3.82
3.03	2.4	3.22		1.07	1.97	3.98
2.49	2.69	3.22		1.57	1.94	3.63
3.04	2.01	3.53		2.14	3.66	2.95
1.41	3.14	3.04		2.2	3.46	2.91
2.32	2.52	3.24		2.1	3.56	2.47
2.01	2.63	3.56		2.33	3.71	2.26
1.77	2.27	3.38		2.31	2.78	3.00
1.7	2.88	3.05		2.46	3.01	2.53
1.78	2.45	3.29		2.09	2.83	2.43
1.97	2.46	3.70		2	2.87	3.02
1.52	2.14	3.50		1.69	2.86	3.35
2.12	2.84	3.32		2.05	2.43	3.48
2.41	2.3	3.72		1.68	2.46	3.03
1.7	2.62	3.74		1.27	2.55	3.52
2.23	2.24	3.72		1.55	3.29	3.33
2.08	2.2	4.19		1.29	2.66	3.35
2.2	1.13	4.11		2.24	2.74	3.49
2.07	1.89	2.54		2.4	2.45	2.65
3.14	2.23	3.70		2.46	3.01	2.99
2.61	2.6	3.80		2.35	2.53	3.08
2.03	2.53	3.24		1.84	3	2.86
2.2	2.61	3.02		1.64	2.86	3.12
2.76	2.24	3.35		1.83	2.68	3.48
2.29	2.39	3.21		2.02	2.95	2.99
2.24	2.26	3.06		2.05	2.52	3.33
3.01	2.1	2.28		2.07	3.15	4.08
2.66	2.27	3.35		2.01	3.11	3.21
3.27	2.01	4.03		2.13	2.56	3.27
2.67	2.25	3.10		2.27	3.61	2.82
3.13	1.88	2.92		2.1	3.04	3.05
2.29	2.6	3.60		2.24	2.47	3.61
2.37	2.9	3.75		2.21	2.71	3.36
2.51	2.69	3.53		2.55	2.26	3.45
2.14	2.48	3.06		2.08	2.23	3.08
2.84	2.43	2.75		1.88	2.2	4.72
1.26	2.4	3.00		2.22	2.22	3.22
1.19	1.97	3.46		1.76	1.94	3.12
1.06	2.11	2.74		2.38	2.5	2.88
0.88	1.84	3.45		1.59	2.29	2.75
2.39	2.91	3.76		1.39	2.45	3.24
2.71	2.3	3.67		2.22	2.24	4.93
2.3	2.39	4.12		2.29	2.33	5.00
2.33	2.25	3.36		2.81	2.02	3.40
2.46	2	4.45		2.75	2.36	3.16
2.36	2.57	4.43		2.36	2.16	3.63
2.65	2.13	3.35		2.35	2.22	3.11
2.58	2.24	3.29		2.37	1.99	3.15
2.43	2.25	3.41		2.36	1.83	3.39
2.5	1.63	3.03		2.37	2.14	3.82
2.64	2.12	4.12		2.14	2.3	2.80
2.11	2.33	2.90		2.56	2.19	2.83
1.59	2.34	3.45		2.4	1.99	3.57
1.63	1.77	3.41		2.5	1.94	3.21
1.14	2.07	3.77		1.97	2.12	3.02
0.87	2.62	3.65		2.12	2.1	3.08
1.58	2.19	3.96		2.33	2.64	2.81
1.5	2.48	4.15		2.03	2.2	2.69
1.99	2.03	3.74		1.99	2.26	2.73
2.26	1.99	4.15		2.29	2.26	3.22
1.92	2.57	3.42		2.22	2.01	2.45
2.43	2.35	5.00		2.21	2.35	2.68
1.94	2.32	2.80		2.22	2.14	3.38
1.81	2.38	3.53		2.23	2.18	2.61
2.07	3.02	3.94		2.27	2.38	3.03
1.77	2.73	3.28		2.13	3.3	3.38
2.08	2.11	3.61		2.26	2.72	3.02
2.18	2.43	3.82		2.31	3.08	2.61
1.87	2.8	3.11		2.09	2.74	2.91
1.81	2.33	4.66		2.1	3.34	3.26
2.41	2.26	4.34		2.29	2.24	2.78
2.68	2.89	2.83		2.14	2.75	3.02
2.17	2.56	4.35		2.32	2.42	2.85
2.17	1.99	3.22		2.23	2.83	3.00
1.68	2.83	3.83		2.28	3.16	2.89
2.16	2.99	3.84		2.12	3.48	3.56
1.27	2.34	2.93		1.49	2.61	3.09
2.08	2.04	3.99		1.77	2.47	2.80
1.67	2	3.32		1.39	2.35	3.14
1.15	2.74	3.56		1.56	2.4	3.06
1.27	2.47	3.94		2.26	2.89	3.09
1.53	2.09	2.96		2.53	2.53	3.34
1.98	2.07	2.96		2.28	2.11	3.70
1.85	2.54	3.09		2.6	2.41	3.46
1.97	2.4	3.03		2.25	2.88	3.23
1.84	2.13	3.32		2.26	2.47	3.08
1.69	2.15	3.72		2.15	2.66	2.79
1.75	2.35	2.98		2.55	3.37	3.43
1.35	2.09	3.12		2.23	2.8	3.16
0.69	2.4	2.61		2.46	3.1	3.12
0.98	2.44	2.80		2.35	3.6	3.24
1.03	1.9	3.03		2.05	3.05	3.25
0.83	2.11	3.25		2.43	3.48	3.43
2.36	2.44	2.14		2.79	3.02	3.13
2.38	2.48	3.15		2.34	3.72	3.63
1.42	2.77	3.63		2.28	2.43	3.55
1.63	2.99	3.64		2.35	2.79	3.50
1.92	3.1	3.98		2.48	3.83	3.30
1.51	1.53	4.14		2.11	2.95	2.84
2.15	3.16	3.48		2.3	3.05	2.98
1.93	2.29	3.62		2.61	3.8	3.64
1.7	3.18	4.01		2.56	2.84	3.42
2.12	3.03	4.07		2.47	2.71	3.29
2.12	2.94	4.06		2.82	2.49	3.37
2.27	2.74	4.19		2.52	2.57	3.31
2.16	2.24	4.44		2.39	2.39	3.32
1.77	2.46	3.36		2.39	3.06	3.13
1.55	2.5	4.26		2.66	2.8	3.14
1.63	2	3.90		2.38	2.5	2.98
1.76	2.19	2.95		2.43	2.87	3.40
1.75	2.09	2.75		2.61	2.79	3.19
1.36	2.9	2.27		2.27	2.53	3.03
1.62	2.44	4.65		2.32	2.32	3.64
1.43	2.18	2.93		2.51	1.96	4.06
1.2	2.37	2.64		2.66	2.48	3.32
1.49	2.71	3.38		2.4	1.96	3.06
1.98	2.25	2.84		2.69	2.34	4.02
1.94	2.32	3.97		2.66	2.53	3.56
0.72	2.01	2.75		2.51	2.38	3.31
0.7	2.96	2.59		2.94	2.79	4.16
0.66	2.9	3.13		2.72	2.14	3.84
0.87	3.17	3.50		2.52	2.38	3.62
0.75	2.63	3.93		2.63	2.55	3.51
1.03	2.26	2.77		2.8	2.83	4.13
0.79	2.3	3.47		1.5	3.19	3.57
1.21	2.03	2.97		1.54	2.54	3.49
0.95	2.2	3.14		2.89	2.49	3.36
1.07	2.49	3.76		2.93	2.47	3.59
1.22	2.06	3.69		3.81	2.33	4.19
0.73	2.68	3.05		3.83	2.77	3.89
2.2	2.4	3.23		2.64	2.38	3.10
1.46	2.68	3.76		3.22	2.93	4.07
1.37	2.62	2.99		3.34	3.07	3.82
1.34	2.7	3.00		2.79	3.2	3.46
2.2	2.73	3.58		3.18	3.79	3.92
2.53	2.53	3.53		4.39	2.92	3.68
2.78	2.62	3.42		3.44	3.64	3.48
2.48	2.77	2.88		3.37	3.28	3.85
2.74	2.83	4.09		3.4	3.62	3.48
2.58	2.72	4.08		4.4	3.71	4.18
2.3	2.36	3.49		3.29	3.75	3.74
2.68	2.82	3.24		4.24	4.92	3.13
2.56	2.92	4.65		3.97	4.75	3.85
2.47	3.01	3.80		3.52	3.03	3.08
1.79	1.87	3.55		2.51	3.35	4.16
1.78	1.86	3.22		3.2	3.43	4.23
1.51	1.81	3.81		2.91	3.71	3.75
1.45	2.45	3.22		2.57	3.68	2.93
1.29	2.79	3.32		2.64	3.19	3.00
1.18	2.97	3.76		3.2	3.22	3.02
1.3	1.97	4.05		3.35	2.9	3.23
1.4	2.08	3.09		3.66	3.46	3.34
1.51	2.04	3.51		3.75	3.41	2.82
1.68	2.15	2.75		2.03	4.28	2.99
1.55	2.2	3.32		2.66	3.4	3.32
1.45	2.46	3.48		2.51	3.31	3.50
1.72	2.13	3.45		2.63	3.69	2.90
1.81	2.04	3.53		1.95	3.24	3.14
2.28	2.42	3.30		2.35	3.74	2.91
1.94	2.26	3.29		2.25	3.88	3.35
2.13	2.13	2.99		1.45	3.09	2.90
1.26	2.7	3.74		2.26	3.15	2.94
1.34	2.64	3.85		2.5	3.34	2.95
0.8	2.45	3.46		2.71	3.23	3.67
0.88	2.45	4.25		2.86	3.06	3.05
1.47	2.32	2.83		2.31	2.95	3.45
1.72	2.4	4.02		2.93	2.56	3.04
1.97	2.49	3.57		2.82	2.95	3.02
1.86	2.59	4.00		2.67	3.3	3.56
1.81	2.59	3.61		2.53	2.85	2.71
1.53	2.57	4.69		2.57	2.89	3.64
1.26	2.44	3.87		2.71	2.59	3.16
1.78	2.47	3.67		2.87	3.13	2.49
1.62	2.39	3.23		2.82	3.22	2.22
1.73	2.08	2.72		2.65	3.3	3.60
1.31	1.97	3.99		2.12	3.04	4.67
1.62	2.49	4.07		2.08	3.04	3.54
1.4	2.48	4.44		2.15	3.14	3.32
1.37	2.2	3.35		1.89	3.25	4.86
1.58	2.56	3.17		2.14	3.05	4.09
2.34	2.45	3.48		2.43	3.44	5.00
1.9	2.17	3.97		2.72	3.13	3.41
1.91	2.19	3.01		2.04	2.8	3.39
1.83	2.75	3.97		2.35	3.07	3.96
1.69	2.36	3.11		2.54	3.42	3.96
2.28	1.85	3.51		2.2	2.7	3.66
2.88	2.84	4.28		2.07	3.43	4.98
2.56	2.32	3.26		2.33	2.93	4.30
2.26	2.02	3.32		2.03	3.33	3.87
1.67	2.64	3.31		2.29	3	3.82
2.65	2.53	3.74		1.4	2.72	4.89
2.41	2.19	3.66		1.37	2.94	4.08
2.59	2.12	4.24		1.36	2.86	4.50
2.31	2.14	3.89		1.24	3.04	3.74
2.28	2.21	3.88		2.38	2.93	4.21
2.14	2.31	3.18		3.17	3.03	4.39
2.45	2.08	3.26		2.65	2.74	3.92
2.33	2.3	2.99		2.79	3.01	3.84
1.74	2.35	2.90		3.19	2.53	3.35
0.95	2.6	2.96		2.46	2.64	3.69
1.61	2.65	3.36		3.21	2.54	4.22
2.17	2.47	2.87		2.92	3.44	4.43
2.37	2.65	3.52		2.86	3.07	3.72
1.03	2.81	2.98		3.17	3.71	3.76
0.86	2.26	2.92		1.06	1.6	4.44
0.86	2.22	3.34		1.02	1.63	4.11
1.04	2.4	3.72		1.2	1.28	3.83
1.42	2.4	3.13		1.11	1.55	3.70
1.46	2.12	3.18		1.22	1.26	4.31
1.4	2.18	3.70		1.12	2.56	5.00
1.16	2.32	3.89		1.19	2.86	3.78
1.31	2.43	4.32		2.6	2.83	3.96
1.39	2.38	3.60		2.16	3.01	3.80
1.41	2.51	3.59		2.04	2.83	4.97
1.09	2.48	3.72		2.1	2.52	3.56
1.38	2.81	4.39		2.05	3	3.88
1.86	2.65	3.81		1.87	2.19	4.65
1.6	2.32	3.29		2.01	3.37	4.38
1.72	2.31	3.60		2.04	4.04	4.04
1.77	2.28	3.74		1.95	3.65	4.01
2.11	2.16	4.16		2.18	3.22	3.60
2.2	2.44	3.89		1.94	3.1	4.34
2.57	2.22	3.87		1.97	2.86	3.91
1.99	2.21	3.39		2.01	2.84	4.82
2.07	2.14	3.88		1.91	2.98	4.04
2.05	2.5	3.71		1.99	2.97	2.90
2.25	2.41	3.78		2.14	2.76	3.94
2.05	2.87	3.90		2.14	3.38	3.62
2.16	2.21	2.78		2.01	3.61	4.34
2.72	2.3	4.03		2.05	2.7	3.89
2.71	2.49	2.65		2.04	3.12	3.68
1.89	2.38	3.02		2.23	3.88	3.60
2.31	2.5	2.84		2.03	3.12	4.17
2.12	2.71	3.04		2.1	2.64	3.64
2.02	2.87	3.57		1.86	1.67	3.95
2.06	2.79	2.85		1.95	2.65	4.33
2.27	1.85	3.84		2.02	3	3.91
2.12	2.12	3.08		2.05	3.73	3.94
2.14	2.47	3.25		2.22	2.99	3.43
2.29	2.31	3.09		1.67	3.31	4.45
2.52	2.18	3.21		1.6	2.79	4.26
1.94	2.59	3.69		2.36	2.91	4.69
2.04	2.59	3.36		2.05	2.88	4.09
2.09	2.24	3.07		2.36	2.93	4.70
2.13	2.79	2.91		2.5	2.99	3.86
1.88	3.09	3.03		2.23	2.96	3.73
2.31	3.2	3.23		2.21	3.15	3.29
2.05	2.96	3.19		2.18	3.72	4.24
2.26	2.68	3.54		2.46	2.61	4.45
1.97	2.93	3.08		1.84	3.29	4.33
1.97	2.9	3.27		2.66	2.54	3.98
2.11	2.34	3.50		2.69	2.58	3.44
1.81	2.43	3.39		2.38	2.94	3.86
1.69	2.68	3.31		2.13	2.95	4.21
1.65	2.84	3.12		2.19	3.17	3.74
1.89	2.49	2.94		1.78	3.17	5.00
1.81	2.49	2.64		2.27	2.58	3.44
1.82	2.69	2.87		2.76	3.18	4.10
1.92	3	2.35		1.93	2.84	4.42
2.11	1.83	3.10		2.2	2.8	3.66
1.92	2.35	3.60		2.27	2.7	3.72
2.06	2.68	2.92		2.05	2.58	2.34
2.93	2.54	2.84			2.69	2.62
3.04	2.63	2.05			2.65	2.80
2.85	2.65	2.15			2.62	3.57
2.34	2.64	1.62			2.53	3.83
2.18	1.82	2.36			1.11	3.05
2.25	2.05	2.42			1.59	3.21
2.41		3.39			1.66	3.25
2.25		2.18			1.33	2.79
3.03		2.57			1.7	3.90
2.28		2.61			1.54	3.75
1.91		2.97			3.86	4.51
1.67		3.50			3.15	3.81
1.92		4.10			3.5	2.53
2.43		4.03			3.66	3.00
2.41		3.36			4.55	2.33
2.57		4.66			3.31	2.80
2.12		3.74			3.89	2.42
2.4		4.13			4.39	3.18
2.16		4.47			3.41	2.87
2.2		3.59			3.42	2.99
2.28		3.80				3.02
1.88		3.54				2.65
2.15		4.15				2.83
2.21		3.57				3.19
2.3		3.87				1.87
2.52		3.95				1.82
		3.19				2.22
		3.77				2.53
		3.44				2.94
		3.42				3.21
		3.89				3.17
		4.80				3.31
		4.17				3.53
		3.97				3.12
		3.17				2.82
		3.61				2.67
		4.13				2.50
		3.56				2.78
		3.90				3.04
		3.66				3.13
		4.27				2.98
		3.48				2.83
		4.04				3.39
		3.63				3.34
		3.85				2.85
		2.76				3.30
		2.44				2.83
		2.58				2.56
		2.61				3.03
		2.84				2.86
		2.64				2.73
		3.00				2.80
		2.95				3.15
		2.73				3.19
		2.86				2.79
		3.20				2.80
		3.19				3.05
		2.99				2.71
		2.81				2.75
		2.23				3.18
		3.05				2.88
		3.98				2.33
		3.33				2.68
		3.05				2.24
		3.46				2.28
		4.22				2.33
		3.24				2.75
		4.07				2.41
		2.85				2.34
		3.04				2.22
		2.38				2.20
		2.95				2.66
		2.86				2.71
		3.07				2.49
		2.53				2.15
		3.14				2.21
		2.92				2.74
		2.67				2.73
		3.00				2.31
		2.85				1.94
		2.70				2.17
		2.64				3.09
		2.74				2.53
		3.03				2.89
		2.85				2.87
		3.01				2.48
		3.07				2.76
		3.11				3.07
		3.12				3.06
		3.16				2.85
		3.38				2.58
		3.42				2.83
		4.23				2.69
		4.11				3.34
		3.28				2.86
		2.85				3.19
		3.34				3.29
		3.67				2.69
		3.28				2.73
		3.43				2.42
		3.51				1.91
		3.47				1.75
		3.58				2.81
		3.41				3.32
		3.37				3.15
		3.09				2.41
		2.47				2.87
		2.66				2.37
		3.29				2.56
		3.35				2.74
		2.54				1.95
		2.92				2.15
		3.05				1.85
		2.84				1.76
		3.86				1.90
		3.24				1.89
		3.84				1.99
		3.55				1.87
		3.13				1.62
		3.83				1.35
		3.59				2.07
		4.22				1.80
		3.61				2.17
		3.94				2.08
		4.11				2.09
		4.08				2.35
		3.91				1.61
		3.69				1.85
		4.05				1.88
		3.97				2.47
		3.49				3.43
		3.12				2.67
		3.22				2.82
		3.37				2.76
		3.80				2.73
		3.73				3.45
		3.45				2.97
		3.96				3.37
		3.46				3.44
		4.46				3.21
		4.03				3.19
		4.73				3.23
		4.14				3.65
		3.54				2.88
		3.90				3.07
		3.58				2.58
		3.65				2.67
		3.13				2.66
		3.21				3.35
		4.09				2.68
		3.78				3.84
		3.90				2.89
		3.58				3.38
		3.65				3.33
		3.13				2.37
		3.21				3.25
		4.09				3.65
		3.78
		3.31
		3.20
		3.31
		2.83
		4.39
		4.73
		3.59
		4.26
		4.09
		4.00
		4.26
		3.15
		2.67
		2.94
		3.68
		2.91
		3.38
		3.19
		2.96
		3.31
		3.26
		2.21
		2.48
		3.39
		3.06
		2.91
		3.48
		3.17
		3.00
		3.42
		3.11
		3.30
		3.84
		3.49
		4.50
		3.86
		3.92
		1.53
		3.93
		4.61
		3.99
		3.94
		4.32
		3.82
		3.83
		3.48
		3.88
		3.54
		4.05
		3.93
		2.83
		3.67
		3.54
		3.29
		3.23
		3.34
		3.27
		3.90
		3.97
		3.45
		3.53
		4.07
		3.86
		4.40
		3.83
		3.27
		4.40
		4.53
		4.41
		3.11
		3.64
		2.70
		3.00
		3.41
		4.55
		3.16
		3.34
		2.82
		3.30
		3.26
		2.96
		3.63
		3.42
		3.40
		3.62
		3.20
		2.86
		2.78
		2.80
		4.11
		4.07
		3.58
		3.75
		4.13
		4.10
		4.01
		3.14
		3.33
		3.43
		3.73
		3.26
		3.85
		3.40
		3.16
		2.15
		2.20
		2.57
		2.65
		2.69
		2.54
		2.92
		2.40
		2.70
		2.48
		3.02
		2.56
		2.36
		2.26
		2.36
		2.31
		2.79
		2.33
		2.48
		2.60
		2.39
		2.14
		3.34
		2.63
		2.63
		2.55
		2.47
		2.46
		2.32
		2.56
		2.35
		2.92
		2.85
		2.27
		2.44
		2.34
		2.22
		2.50
		2.60
		2.77
		2.65
		1.96
		2.07
		2.39
		2.23
		2.23
		3.68
		3.86
		3.93
		3.73
		3.78
		4.27
		3.69
		3.66
		3.48
		5.00
		3.52
		3.84
		4.59
		4.62
		3.69
		3.53
		4.01
		3.86
		3.77
		3.68
		3.99
		4.08
		3.17
		4.22
		3.74
		3.79
		4.23
		3.99
		3.97
		3.58
		3.63
		3.04
		3.35
		3.43
		3.06
		3.31
		4.24
		3.72
		3.90
		3.86
		3.25
		4.35
		3.25
		3.48
		4.21
		3.59
		3.64
		4.47
		3.40
		2.52
		2.61
		2.61
		2.53
		2.74
		2.57
		3.13
		3.18
		3.24
		3.22
		2.96
		3.31
		3.30
		3.19
		2.96
		3.39
		2.92
		2.50
		3.72
		3.31
		2.53
		2.48
		2.71
		3.28
		2.87
		2.94
		3.51
		2.73
		2.85
		2.75
		2.98
		2.82
		3.22
		3.07
		2.57
		3.09
		3.34
		3.83
		3.37
		3.25
		3.06
		4.06
		3.68
		4.35
		3.99
		3.84
		4.00
		3.17
		4.04
		3.69
		3.96
		3.79
		3.91
		3.34
		4.03
		3.39
		4.20
		3.41
		3.30
		4.59
		3.63
		3.63
		3.64
		3.37
		3.90
		3.07
		4.52
		3.38
		3.50
		3.93
		3.68
		4.05
		3.78
		4.01
		4.05
		3.77
		3.75
		3.63
		4.38
		4.48
		3.93
		3.57
		3.74
		4.53
		4.54
		3.43
		4.23
		4.86
		3.78
		3.25
		3.73
		3.75
		3.65
		3.48
		4.30
		3.83
		3.54
		3.32
		3.50
		3.29
		3.42
		3.47
		4.18
		3.78
		3.81
		3.30
		3.89
		2.46
		2.56
		2.61
		2.62
		2.59
		2.46
		3.17
		2.56
		3.03
		2.95
		3.26
		2.72
		2.91
		2.77
		3.15
		2.63
		3.29
		3.08
		2.55
		3.15
		3.09
		3.24
		2.72
		2.97
		3.38
		3.53
		3.06
		3.06
		4.35
		2.94
		3.48
		4.33
		3.55
		4.34
		4.78
		3.37
		3.27
		3.18
		2.89
		4.25
		3.48
		3.80
		3.95
		4.44
		2.92
		3.70
		3.05
		3.57
		3.56
		3.43
		3.24
		3.71
		3.55
		4.46
		4.30
		3.53
		2.76
		3.33
		3.12
		3.80
		3.23
		4.05
		3.63
		3.60
		3.75
		3.90
		4.27
		3.62
		4.34
		3.21
		3.50
		3.43
		3.23
		3.92
		3.47
		3.87
		3.37
		2.97
		2.81
		4.12
		2.73
		2.92
		2.94
		2.94
		2.97
		2.60
		2.60
		2.59
		2.60
		2.57
		2.15
		2.81
		3.10
		2.71
		2.66
		2.44
		3.23
		3.45
		3.60
		3.60
		2.98
		3.63
		2.77
		2.74
		2.61
		3.38
