# Supplementary material for: Active regulation of the epidermal growth factor receptor by the membrane bilayer
Source: eLife. 2026 Apr 14;14:RP108789. doi: 10.7554/eLife.108789 (PMC13078784; doi:10.7554/eLife.108789)
Supplement: Figure 3—source data 1. [file elife-108789-fig3-data1.csv]

smFRET experiments
100 % POPC, 0 % PS			85 % POPC, 15 % PS			70 % POPC, 30 % PS			40 % POPC, 60 % PS
no EGF	EGF		no EGF	EGF		no EGF	EGF		no EGF	EGF
Lifetime (ns)	Lifetime (ns)		Lifetime (ns)	Lifetime (ns)		Lifetime (ns)	Lifetime (ns)		Lifetime (ns)	Lifetime (ns)
1.84	1.2		2.33	2.85		2.3	1.37		2.97	1.85
1.75	1.22		2.5	2.3		2.66	1.48		1.78	1.63
1.77	1.29		2.25	3.49		2.54	1.41		1.46	1.62
2.81	1.29		2.44	2.45		2.79	1.42		4.04	2.24
2.48	1.18		2.64	3.02		2.74	1.29		2.9	2.81
2.76	1.37		2.51	2.33		2.61	1.35		2.56	2.78
2.87	1.36		2.79	2.84		2.28	2.32		2.16	2.75
3.41	1.03		2.51	2.49		2.68	2.68		2.04	2.64
2.99	1.13		1.56	2.29		2.43	2.77		3.32	2.52
3.05	1.16		1.76	2.5		2.88	2.55		3.14	2.44
2.55	1.18		1.95	2.74		2.41	3.14		3.04	2.29
3.03	1.23		1.9	2.84		2.34	2.68		2.43	2.69
3.2	1.13		1.63	2.87		2.44	2.52		2.28	1.79
3.2	1.23		1.74	2.85		2.49	2.84		3.56	2.13
2.43	1.29		1.47	2.87		2.71	2.56		3.29	2.09
2.8	1.34		2.17	3.09		2.68	2.63		3.1	2.47
2.96	1.39		2.26	2.49		2.61	0.92		3.53	2.15
3.11	1.3		2.18	2.02		2.54	0.82		2.32	3.54
2.91	1.25		2.45	2.07		2.53	0.88		3.93	2.72
3.88	1.23		2.28	2.41		2.47	0.88		2.5	1.34
3.46	1.5		1.64	2.29		2.67	0.98		2.88	2.08
3.23	1.32		2.26	1.87		2.16	1.44		2.47	1.86
3.54	1.39		2.37	3.15		2.7	2.51		2.27	1.94
3.11	1.22		2.13	2.26		2.15	2.64		2.41	2.07
3.28	1.34		2.12	2.74		3.01	2.27		2.79	1.87
2.63	1.11		2.13	2.89		2.53	2.56		2.92	1.84
2.93	1.07		2.23	2.75		2.46	2.33		3.34	1.9
2.88	1.08		2.08	3.09		2.82	2.3		3.13	1.74
3.05	1.08		1.8	2.67		2.64	2.24		3.52	2.15
3.04	1.03		2.39	2.74		3.23	2.52		3.27	2.43
3.11	1.06		2.24	2.17		3.01	2.45		3.39	2.19
2.67	2.44		1.96	2.6		2.47	2.68		3.56	2.36
3.77	2.53		2.47	2.8		2.61	2.61		3.07	2.3
3.08	2.3		1.78	2.72		2.45	2.23		2.88	3.19
3.26	2.65		1.94	2.84		1.88	2.29		2.85	2.84
3.86	2.52		2.13	2.7		1.75	2.59		2.37	3.22
2.57	3.19		2.39	2.98		1.73	2.63		3.05	1.75
2.76	1.88		2.22	3.23		2.02	2.27		2.61	1.88
3.1	2.54		2.36	2.99		2.42	2.22		2.72	1.67
2.88	3		2.89	3.13		2.16	1.78		2.95	1.94
3.19	2.81		2.47	3.29		2.27	2.42		2.83	1.63
3.95	2.87		2.39	2.85		2.5	2.95		3.01	1.97
3.69	1.23		2.24	3.71		2.72	2.35		3.21	1.89
3.68	1.36		2.37	2.98		2.04	2.22		0.91	2.9
3.49	1.25		2.12	3.87		2.12	2.21		1.02	3.07
3.42	1.23		2.53	4.45		2.42	2.38		0.99	2.59
3.52	1.2		2.07	4.08		2.05	2.68		1.12	2.96
3.67	1.18		2.62	2.73		1.97	2.78		1.43	2.01
2.19	1.2		2.09	4.17		2.09	2.2		2.65	2.4
3.14	1.01		2.04	2.65		1.93	2.18		3.11	2.34
2.57	0.86		2.21	3.87		2.05	2.6		2.51	2.97
2.74	0.55		2.28	1.85		2.11	2.59		2.68	3.19
2.77	0.52		1.9	1.87		1.95	2.38		2.99	2.99
2.99	2.46		1.73	3		1.81	2.41		2.78	2.83
2.95	2.14		1.57	1.88		1.75	3.17		3.37	2.83
2.75	2.23		2.04	1.14		1.78	2.73		1.99	2.8
3.03	2.74		1.96	1.05		1.73	2.74		2.04	2.99
3.1	2.47		2.44	1.06		1.77	2.17		2.5	1.19
2.89	2.54		2.35	2.52		1.89	2.4		2.03	1.41
3.32	2.46		2.06	2.17		1.65	2.94		2.29	1.22
3.12	2.12		1	2.47		1.68	2.71		2.74	2.2
2.45	2.3		0.91	2.23		1.77	2.74		3.22	2.3
2.4	2.39		0.92	2.02		1.65	2.75		2.6	2.46
2.47	2.48		0.91	2.11		1.7	2.92		2.77	2.68
2.75	2.64		2.74	2.09		1.7	3.39		3.1	2.25
2.87	2.67		2.18	2.24		1.72	2.99		2.88	2.36
2.58	2.05		2.46	0.97		1.82	2.69		3.51	2.29
3.33	2.23		2.75	1.09		1.79	2.98		2.07	2.24
3.15	2.3		3.05	1.01		1.71	2.57		2.13	2.45
2.91	2.42		2.8	1.06		1.89	3.07		2.58	2.45
1.63	2.1		2.72	1.03		1.73	2.07		2.1	2.43
1.35	2.29		2.24	0.95		1.7	3.07		2.36	2.39
1.56	1.87		2.28	2.02		1.84	2.49		1.83	2.61
1.82	1.99		2.21	1.92		1.8	2.88		1.42	2.56
1.95	2.09		1.86	1.46		1.98	3.33		1.75	1.69
1.78	2.18		2.03	1.55		1.72	2.48		1.55	1.32
2.14	2.02		0.94	2.81		1.88	3.59		1.21	1.28
1.43	2.09		1.74	2.11		1.72	2.94		1.03	1.32
1.33	2.22		1.71	2.15		2	3.07		1.12	2.11
1.53	2.22		1.83	1.74		1.67	2.81		1.17	2.51
1.58	1.12		0.82	1.55		1.72	3.31		1.08	2.06
1.62	1.14		2.49	2.03		1.81	3.1		1.17	2.2
1.95	1.06		2.38	2.68		1.77	3.25		1.09	2.13
2.51	1.16		2.62	3.54		1.82	2.75		3.45	1.52
2.23	1.33		2.38	3.4		1.88	2.78		1.06	2.39
2.18	1.26		1.15	3.05		1.84	2.93		1.12	2.74
2.23	1.34		1.12	2.96		1.98	3		1.19	2.92
2.47	1.24		1.1	3.29		1.77	2.83		0.75	2.76
2.23	1.37		1.03	2.86		1.76	3.28		0.82	2.84
2.56	1.39		1.14	2.59		1.93	2.99		1.02	2.6
2.51	1.37		1.08	2.8		1.72	2.3		1.13	1.91
2.13	1.29		1.14	2.65		1.87	2.23		2.39	1.77
2.56	1.28		1.19	2.31		1.88	1.54		2.58	1.53
2.21	1.33		3.5	2.67		1.8	0.55		3.13	1.53
2.3	1.31		3.43	1.04		1.75	0.62		3.11	1.68
2.31	1.32		4.43	1.08		1.59	1.68		3.07	1.75
2.16	1.3		0.72	1.08		1.72	1.87		4.34	2
2.47	1.34		0.71	1.14		1.73	1.72		2.54	1.95
2.54	1.4		0.71	1.1		1.83	1.86		2.07	2
2.31	1.35		0.71	1.15		1.95	1.67		2.39	1.84
2.53	1.28		0.71	1.1		1.76	2.25		3.12	2.66
2.59	1.25		0.72	1.12		1.74	2.41		2.95	2.04
2.42	1.25		0.66	2.85		1.99	2		3.01	2.33
2.31	3.39		0.67	2.93		1.87	2.21		2.43	2.59
2.2	1.07		0.68	3.02		1.71	1.73		2.85	1.9
2.38	1.04		0.94	2.54		1.92	1.52		3.65	2.68
2.36	1.01		0.96	3.27		1.82	2.51		3.73	2.34
2.64	0.97		0.98	3.58		1.75	2.2		2.94	2.26
2.25	1.07		0.93	2.79		1.63	2.52		2	2.04
2.55	1.1		0.94	3.12		1.79	2.34		3.19	1.89
2.28	0.99		0.91	3.51		1.98	2.17		2.92	2.18
2.29	1.07		1.01	3.27		1.8	2.21		2.45	2.45
2.36	1.06		0.9	3.12		1.87	2.21		2.48	2.37
2.41	1.03		1.01	2.76		1.98	2.36		2.66	2.07
2.28	3.17		0.87	2.52		1.83	3.19		2.49	2.11
2.72	3.13		0.98	2.53		1.91	2.48		2.92	2.72
2.69	2.73		1.71	2.94		1.84	2.99		2.69	2.53
2.49	3.32		1.47	2.72		2	2.41		1.68	2.4
2.95	3.42		1.62	2.66		1.71	2.2		1.84	3.21
1.12	2.86		3.05	3.09		1.84	1.55		1.94	3.01
1.22	2.73		3.18	3.09		1.78	1.6		2.24	2.78
1.04	3.22		3.21	2.91		1.73	1.3		2.69	2.99
1.02	3.7		3.11	2.75		1.8	2.7		2.41	2.4
1.03	1.09		3.19	3.32		1.76	3.08		1.65	2.62
1.16	1.13		3.13	2.81		1.79	2.96		2.15	2.73
1.18	1.11		3.05	2.47		1.9	2.86		2.96	1.94
1.13	1.08		3.22	2.32		1.61	2.57		2.48	1.19
1.03	1.09		3.41	2.96		1.74	3		2.63	1.1
1.13	1.1		2.8	2.75		1.89	3.26		2.67	1.1
1.07	0.72		2.86	2.57		1.79	2.8		2.85	1.06
1.14	0.75		3.2	2.47		1.68	3.17		2	1.2
1.08	0.74		4.19	2.76		1.88	2.92		1.97	1.1
1.09	0.88		1.95	3.1		1.89	3.67		1.82	1.1
1.07	0.85		1.7	2.53		1.92	2.99		2.08	1.25
1.18	1.21		2.07	2.87		1.75	2.51		2.38	1.2
2.37	1.44		3.13	3.4		1.66	2.15		2.33	1.16
2.28	1.5		2.33	3.31		1.89	2.69		2.1	1.1
2.47	2.46		1.83	3.48		1.86	1.21		1.68	1.14
2.17	2.61		1.96	4.03		1.78	1.36		2.12	1.22
2.75	3.02		1.8	3.58		1.84	1.36		2.19	1.28
2.81	2.78		1.78	3.59		1.79	1.5		2.15	2.59
2.77	2.66		3.93	3.8		1.76	1.15		2.23	1.98
3	2.33		3.86	4.95		1.8	1.18		3.04	2.05
2.74	2.34		4	3.94		1.86	1.13		2.69	2.11
3.64	2.65		3.22	3.51		1.78	1.16		1.87	2.48
2.9	2.18		4.62	3.12		1.87	1.17		2.12	2.15
3.06	2.15		3.75	3.13		1.85	1.19		2.45	1.59
1.31	2.4		4.21	3.21		1.99	1.2		2.64	1.65
1.52	2.15		3.69	2.69		1.64	1.15		2.74	1.64
1.43	3.01		3.89	3.33		1.93	1.13		2.84	1.64
3.4	2.76		3.33	2.67		1.69	1.22		2.98	2.88
2.82	2.83		2.93	2.59		1.7	1.16		3.81	2.44
4.33	2.73		1.48	2.45		1.9	1.09		2.32	2.73
3.7	1.04		3.16	2.53		1.74	3.45		2.43	2.54
2.7	0.97		2.91	2.65		2.11	3.37		2.71	2.6
2	1.05		2.97	2.39		1.93	3.53		3.22	3.08
2.24	1.2		3.52	2.76		2.01	3.6		1.37	2.91
2.34	1.08		2.79	2.83		1.73	3.27		1.03	2.82
2.5	1.13		2.64	2.54		1.65	3.61		1.36	2.86
2.51	1.1		2.25	2.38		1.44	3.4		1.01	2.64
2.21	1.17		2.23	2.57		1.75	3.06		1.42	3.33
2.44	1.08		2.65	2.82		1.87	1.05		0.98	2.55
2.36	1.15		3.76	2.64		1.81	2.77		1.53	3.36
2.51	1.14		2.96	2.41		1.65	2.32		1.84	3.52
2.08	1.2		3.46	2.35		1.6	2.61		1.49	3.15
2.39	1.09		2.72	2.41		1.83	2.22		1.28	2.53
3.66	1.22		3.27	2.51		2.06	2.41		2.45	2.71
3.19	1.1		3.28	2.43		1.66	2.84		2.23	3.19
1.48	1.18		2.9	2.51		1.15	4.11		2.84	2.83
4.03	1.14		3.73	2.65		1.16	3.54		2.1	2.59
3.9	3.12		2.85	2.8		1.15	3.61		1.66	2.41
3.7	2.54		3.63	2.53		1.19	3.11		0.69	2.13
3.14	2.91		4.17	2.28		1.14	2.52		3.02	2.61
4.05	2.67		3.38	2.75		1.11	3.46		4.21	2.14
3.54	2.37		3.72	2.34		2.11	3.64		3.7	2.36
3.89	2.54		3.25	2.6		2.36	3.13		1.3	2.56
3.01	2.62		3.32	2.58		0.77	3.18		2.07	2.84
2.53	2.62		3.39	2.38		0.82	4.02		2.47	2.59
2.57	2.75		2.51	2.83		0.87	3.07		1.95	2
2.7	2.67		3.16	2.68		0.87	3.1		1.96	2.88
3.52	3.19		3.2	2.64		0.87	2.87		2.51	2.87
2.24	2.94		3.04	2.42		0.86	2.76		1.87	2.94
2.58	3.06		2.6	2.32		0.85	2.89		3.36	2.43
3.42	3.06		3.08	2.76		0.92	2.99		2.35	2.34
2.55	2.93		2.63	2.9		0.86	2.81		2.76	2.8
2.64	2.75		3.02	2.65		0.84	2.98		2.17	2.22
2.69	2.65		3.39	2.55		0.93	3.07		2.07	2.67
2.2	2.96		3.98	2.58		0.81	2.77		1.77	3.18
2.17	2.72		3.17	2.67		0.81	3.05		1.45	2.33
1.76	3.49		3.1	2.52		0.81	2.94		1.7	2.58
1.88	3.45		2.94	2.87		0.88	3.06		1.7	2.26
2.48	3.25		3.25	2.56		0.87	3.16		1.94	3.08
2.38	2.79		3.01	2.51		0.85	2.69		1.73	2.73
2.17	2.73		2.87	2.82		0.98	3.36		1.82	2.55
2.63	3.17		3.47	2.46		0.9	3.03		1.85	2.46
3.01	3.35		3.36	2.64		2.87	1.84		1.5	2.81
2.64	3.16		3.63	2.85		2.91	2.01		1.42	3.14
2.64	1.12		3.19	3.46		2.94	2.96		1.7	3.29
2.55	0.73		3.1	3.08		2.56	2.61		1.67	2.48
2.93	0.7		3.38	3.54		2.42	3.05		1.61	2.65
2.78	0.72		3.5	3.09		2.77	3.19		1.95	2.65
2.68	0.61		3.35	2.58		2.53	2.99		2.31	2.07
2.42	1.97		2.9	3.06		2.55	2.95		1.75	2.35
2.99	2.23		3.08	2.79		2.61	3.82		1.73	2.36
2.12	2.26		2.95	2.56		2.71	2.95		1.77	1.89
2.49	2.16		3.43	3.54		2.68	2.85		2.1	2.4
1.75	2.24		3.55	2.86		3	3.03		2.11	2.24
2.7	2.24		3.36	2.46		1.41	2.23		2.46	2.48
2.41	2.02		3.19	2.36		1.47	2.51		2.79	2.47
2.43	1.82		3.3	2.91		1.55	3.16		2.33	2.42
2.27	1.97		3.24	2.83		2.01	2.28		2.23	2.47
2.15	2.27		3.92	2.58		1.68	2.23		2.37	2.45
2.31	2.11		3.35	3.5		1.52	3.03		2.56	2.35
2	0.89		3.36	2.84		1.72	3.39		1.9	2.44
1.67	1.01		3.42	2.81		1.44	2.96		1.43	2.14
2.13	2.13		3.12	3.43		1.48	1.98		1.68	2.76
2.15	1.98		3.94	3.27		1.24	2.24		2.4	2.23
2.12	2.06		3.16	2.66		1.34	2.57		1.99	2.36
2.83	1.88		3.23	3.1		2.81	2.08		2.13	2.79
2.36	1.51		3.05	2.09		2.61	2.64		1.91	3.43
2.52	1.66		3.4	2.28		2.86	1.76		1.94	2.91
2.68	1.63		3.53	2.48		2.92	4.81		2.3	2.74
2.97	1.64		2.9	2.41		2.76	3.86		1.89	2.66
2.46	1.61		3.01	2.54		2.25	3.72		2.55	3.41
2.87	1.57		2.95	2.38		2.82	3.21		2.27	2.83
2.44	1.42		3.05	2.31		2.69	2.79		2.53	2.96
2.77	2.41		3.02	1.08		2.44	3.03		2.5	2.93
2.96	2.39		2.95	1.04		3.03	3.58		3	3.39
2.83	2.31		3.17	1.03		3.18	2.65		2.5	2.93
2.89	2.67		3.28	1.13		3.49	2.84		2.87	3.35
2.92	2.49		1.19	1.11		2.58	3.41		2.54	2.85
3.21	2.65		1.29	1.06		2.76	2.97		2.42	2.99
2.5	3.37		1.22	1.06		3.05	3.17		0.73	2.97
3.09	2.54		1.18	1.11		2.47	3.2		0.9	2.57
3.16	1.09		1.19	1.08		3.41	2.83		0.84	2.45
3.02	1.01		1.25	1.04		2.82	2.94		1.39	2.25
3.57	0.94		1.24	1.02		3.31	2.52		1.36	2.71
3.23	0.96		1.16	1.05		2.96	2.3		1.4	2.06
3.53	0.97		1.19	1.01		1.68	2.92		1.51	2.94
2.89	0.94		2.31	1.09		1.87	1.69		2.35	2.83
2.22	0.94		2.38	1.08		1.89	1.67		1.8	3.18
2.4	0.95		2.09	3.44		2.76	1.53		3.57	3.08
1.21	0.91		2.16	2.97		3.18	2.26		2.42	2.71
1.17	0.92		1.92	3.07		1.23	3.08		2.13	2.97
2.36	0.98		2.08	4.32		1.94	2.87		2.51	2.62
3.1	0.99		2.23	2.36		1.96	3.37		3.97	2.36
4.1	0.9		2.16	2.79		2.9	3.01		3.71	3.23
1.85	0.97		2.46	2.86		2.67	3.05		4.23	2.71
2.65	1.02		2.6	2.7		2.59	2.55		3.25	2.47
2.32	0.93		2.23	2.8		2.12	2.67		2.7	2.33
0.98	0.98		2.38	2.93		2.24	3.07		3.25	2.62
1.12	2.41		2.51	3.11		2.25	2.86		4.6	2.7
1.83	2.1		2.35	3.85		1.98	2.72		3.97	2.86
2.54	2.46		2.45	3.34		2.07	2.22		4.47	1.7
3.66	2.25		2.58	2.76		1.97	3.13		1.48	2.05
2.81	2.27		2.21	2.86		1.3	3.64		1.23	1.57
3.01	2.37		2.12	3.03		1.88	3.12		1.2	1.24
2.53	2.69		2.57	2.87		1.74	4.02		1.52	1.21
2.6	2.63		2.36	2.72		1.41	3.28		1.29	1.79
2.87	2.9		2.4	2.99		1.85	3.58		1.25	3
3.44	2.83		1.17	3.11		1.74	3.76		3.48	3.1
3.07	2.62		1.17	3.13		1.95	2.68		3.16	2.61
2.11	2.89		1.2	3.23		1.74	3.01		2.52	2.64
1.99	2.75		1.18	2.41		1.52	3.16		3.45	3.11
2.68	1.99		1.25	2.51		1.43	3.47		2.8	2.54
2.26	2.23		1.25	2.52		1.59	3.07		3.48	3.16
2.45	2.06		1.26	2.99		1.54	3.16		2.98	2.22
2.42	1.81		1.14	3.08		1.05	3.51		4.25	2.97
2.02	1.94		1.21	2.86		1.1	3.55		3.42	2.12
2.34	2.13		1.13	2.9		1.1	3.54		2.37	1.93
2.18	2.31		1.06	2.88		1.18	3.88		2.99	2.14
2.19	2.14		2.9	3.37		1.03	2.9		3.13	2.81
2.38	2.11		3.8	3.02		1.17	1.38		2.93	3.35
2.46	2.09		3.44	2.5		1.13	1.33		2.76	3.44
2.3	1.68		3.69	3.06		1.16	3.28		2.16	2.89
2.55	1.86		3.3	3.2		1.19	3.19		2.28	3.88
2.56	1.98		3.58	2.45		1.09	2.51		2.14	3.51
2.61	2.19		1.23	3.06		1.15	2.88		2.54	2.97
2.14	0.83		1.2	4.13		1.15	2.76		2.47	2.79
2.33	1.22		1.25	4.5		1.16	2.92		2.87	3.51
1.99	2.87		1.24	3.62		1.14	3.02		1.45	2.5
2.38	2.69		1.26	4.52		1.21	3.2		1.47	2.54
2.59	2.57		1.19	3.85		1.14	2.99		1.3	2.84
2.65	2.59		1.15	3.96		1.11	3.62		1.21	2.76
2.8	3.2		1.24	3.92		0.96	2.84		1.37	2.83
2.78	2.68		1.2	4.38		1.97	3.45		2.65	2.74
2.42	1.85		1.23	4.58		2.1	2.98		2.22	2.64
1.6	2.61		1.21	3.79		2.19	3.02		3.54	2.71
3.68	2.65		1.26	4.75		2.85	2.77		1.57	2.64
3.07	2.66		1.22	3.51		2.53	2.98		2.63	2.87
3.31	1.93		1.17	2.85		2.77	2.97		2.88	2.82
3.66	1.62		1.25	2.7		2.52	3.17		0.67	3.17
1.88	2.26		1.28	3.53		3	3.73		2.73	2.57
2.47	3.01		1.48	3.6		3.18	2.44		2.83	2.92
2.41	3.27		1.77	2.84		3.27	2.36		3.28	2.52
2.6	2.48		1.27	3.79		3.06	2.33		3.03	2.23
1.58	3.43		1.8	3.8		2.35	2.18		3.6	2.74
1.47	3.91		3.05	3.07		2.19	2.27		3.38	2.74
2.85	3.34		1.21	3.12		2.89	2.97		3.48	2.84
2.85	3.78		1.33	3.8		3.16	2.82		3.54	2.57
2.22	2.19		1.28	3.5		2.59	3.75		3.06	3.06
2.35	2.51		1.25	3.27		2.58	3.19		2.98	2.56
2.73	2.27		1.2	3.05		3.02	3.65		3.61	2.45
2.93	2		1.29	3.6		3.07	3.62		3.42	2.53
2.93	2.06		1.26	2.97		2.99	3.43		3.94	2.38
3.29	2.04		1.23	3.1		3.27	3.22		3.63	2.62
3.7	2.41		1.29	3.03		2.85	2.59		3.36	4.58
2.88	1.02		1.25	2.97		2.53	2.63		2.91	4.29
2.19	1		1.27	3.75		2.77	2.59		1.97	3.68
2.13	1.03		1.25	3.29		2.52	2.56		1.43	3.44
2.05	1.09		1.27	3.02		3	2.6		2.05	3.14
2.05	1.02		1.29	3.42		3.18	2.44		2.46	3.48
2.61	1.04		1.3	3.33		3.27	2.64		2.55	3.07
2.91	1.13		1.23	3.33		3.06	2.94		2.87	3.61
2.99	1.13		1.34	3.57		2.35	2.52		3.23	3.02
2.97	0.92		1.28	3.18		2.19	2.93		2.87	3.83
2.76	0.94		1.27	3.01		2.89	2.71		3.15	3.57
2.49	0.95		1.31	3.75		3.16	2.62		2.87	3.15
2.71	0.93		1.38	3.54		2.59	2.35		2.62	3.25
2.62	1		1.51	3.11		2.58	2.77		2.49	3.29
2.89	1.23		1.43	3.1		3.02	2.8		2.79	3.66
3.13	1.04		1.46	3.02		3.07	2.68		3.09	3.06
2.58	1.2		1.48	2.82		2.99	2.64		3.12	4.04
3.4	1.15		1.54	2.35		3.27	2.83		2.52	4.35
3.03	1.2		1.43	2.79		1.37	2.72		2.95	3.75
2.8	1.05		1.4	2.96		0.94	2.76		3.27	3.77
2.68	1.17		1.52	3.43		0.93	2.88		3.72	3.44
2.31	1.03		1.57	3.35		1.02	2.61		2.49	3.51
2.72	1.13		1.44	3.3		1.07	2.5		2.95	4.35
2.68	1.03		1.59	3.01		1.13	2.55		2.95	2.93
2.5	1.04		1.47	3.13		1.19	2.48		3.08	3.41
2.58	1.13		1.49	1.57		0.78	2.33		3.03	2.07
2.6	1.05		1.46	2.01		0.84	2.72		2.88	3.56
2.98	1.01		1.37	1.8		0.82	2.66		3.05	3.12
3.04	0.91		1.39	1.78		0.88	2.59		2.81	4.2
2.97	0.85		4.14	1.23		0.84	2.96		2.9	3.18
2.86			1.25	1.11		0.82	2.69		2.89	3.11
2.9			1.4	1.32		0.79	2.84		2.7	2.95
2.87			1.38	1.23		0.84	2.52		2.72	2.89
2.85			1.42	1.21		0.81	2.63		3.14	2.8
2.71			1.39	1.15		0.83	3.09		2.3	2.85
3.32			1.39	2.65		0.77	2.6		2.84	3.11
2.3			1.34	2.97		0.85	2.73		2.83	3.12
2.45			1.35	2.53		2.44	2.99		2.48	2.94
2.75			1.35	2.14		2.56	2.78		2.49	3.1
2.67			1.42	2.41		2.32	2.53		2.85	2.75
2.71			1.38	3.24		2.27	2.9		2.31	3.13
2.74			1.47	1.07		2.6	2.8		2.23	2.94
2.74			1.47	2.63		2.64	2.65		2.59	3.63
3.41			1.39	2.59		0.9	2.94		2.71	2.84
2.81			1.4	2.17		0.91	2.91		2.75	3.2
2.61			1.38	1.83		0.84	2.92		2.85	2.85
1.14			1.45	2.01		0.91	2.98		2.92	3.28
1.14			2.64	1.54		0.82	3.06		3.35	2.93
1.16			2.84	2.78		0.87	2.26		2.84	3.6
1.2			2.86	2.81		0.88	2.72		2.77	3.6
1.16			3.22	2.59		0.85	3.12		3.06	1.15
1.17			3.85	2.21		0.85	2.52		3.2	1.27
1.2			3.19	2.44		0.93	2.55		3.44	1.12
1.19			2.81	3.21		0.98	2.81		3.19	1.22
1.12			2.32	3.97		0.94	2.88		3.36	1.34
1.22			3.09			0.94	2.72		3.11	1.18
3.74			2.35			0.9	2.67		3.17	3.15
3.47			2.65			0.95	2.93		2.81	3.59
3.85			2.89			0.88	2.72		2.35	3.33
3.38			2.45			0.87	2.63		2.49	3.33
3.12			2.36			0.88	2.61		1.28	3.18
4.26			3.23			0.94	2.61		1.3	2.96
4.28			3.72			0.84	2.86		1.23	3.14
3.17			2.31			0.92	3.21		1.27	3.4
3.7			2.86			0.93	2.69		1.23	2.54
4.58			1.26			0.94	1.78		1.31	3.67
3.71			0.83			0.89	2.23		1.23	3.45
4.41			1.7			0.95	2.46		1.35	3.29
3.4			1.68			0.91	3.9		1.21	3.3
3.81			1.52			0.92	3.87		1.3	3.12
3.75			1.66			0.97	4.26		1.33	2.77
4.09			1.6			0.96	3.52		1.24	3.58
3.95			1.65			0.92	4.04		1.29	3.89
3.73			1.64			0.97	3.71		2.77	3.59
4.48			1.68			0.85	2.84		3.07	3.3
3.84			1.56			0.87	4.4		3.71	4.2
3.75			1.67			1.02	3.19		3.49	3.52
3.79			1.75			0.89	4.65		3.75	2.59
3.09			1.74			0.94	3.61		4.36	2.64
2.47			1.69			0.87	3.07		2.98	3.19
2.27			1.72			0.86	4.73		3.55	2.72
1.92			1.71			0.89	2.05		2.71	2.61
2.05			1.72			0.91	1.81		3.13	2.67
2.32			1.6			0.95	2.25		3.19	2.71
2.76			1.76			1.19	2.26		3.5	2.71
2.36			1.56			1.22	2.04		3.16	2.75
2.78			1.55			1.16	2.19		2.82	2.56
2.85			1.53			1.23	2.14		2.91	3.33
2.88			1.62			1.19	2.02		3.22	2.7
2.62			1.68			0.86	2.18		2.07	2.53
2.74			1.72			0.82	2.35		2.69	3.02
2.71			1.72			1	2.25		2.67	2.93
2.73			1.77			1	2.05		2.55	2.69
2.61			1.57			1.1	2.1		2.91	2.79
2.43			1.54			1.01	2.12		2.45	2.7
2.54			1.58			1.09	1.89		3.05	3.16
2.97			1.62			1.09	1.71		4.13	3.44
2.35			1.64			1.13	1.85		3.36	3.38
3.38			1.58			1.15	2.23		3.06	3.2
2.86			1.38			1.19	2.11		3.08	2.92
2.75			1.51			1.08	2.44		2.79	3.21
2.84			1.5			1.21	2.23		3.06	3.11
2.2			1.5			1.09	2.1		3.13	3.16
2.43			1.52			1.02	2.02		3.51	2.63
2.63			1.59			1.11	2.01		2.96	3.17
2.9			1.53			1.18	2.43		2.97	2.97
2.39			1.5			1.22	1.84		3.12	2.94
2.63			1.47			1.21	2.03		3.14	2.97
3.1			2.58			1.24	1.85		3.29	2.87
2.46			3.09			1.18	2.19		3.09	3.31
2.28			2.81			1.19	2.45		3	2.72
2.07			3.27			1.23	2.45		3.61	3.2
1.83			2.78			1.33	2.46		3.5	2.94
2.19			2.9			1.31	2.88		3.52	3.54
2.44			2.85			1.3	2.45		2.97	3.12
2.08			1.4			1.21	2.75		2.4	2.87
			1.38			1.31	2.39		2.87	3.58
			1.41			2.14	3.47		2.61	3.26
			1.29			2.6	3.68		4.02	2.98
			1.42			2.3	2.81		3.05	2.95
			1.29			2.06	2.15		3.43	2.83
			1.33			2.35	2.03		4.75	2.87
			1.4			2.25	1.82		2.48	3.51
			1.45			2.32	1.94		2.66	2.79
			1.36			1.05	2.1		0.76	3.51
			1.29			1	1.82		0.8	3.22
			1.34			0.98	1.82		3.1	2.81
			1.34			1.12	1.85		2.85	3.2
			1.45			0.99	1.81		3.19	2.96
			1.34			1.02	1.91		2.49	2.9
			1.38			1.01	1.83		2.21	3.33
			1.29			1.1	1.92		2.63	3.24
			1.33			0.96	1.97		3.4	3
			1.37			1.01	1.99		2.52	2.96
			1.34			1.02	2.32		2.72	3.45
			1.34			0.99	2.18		3.62	3.34
			1.36			1	2.62		3.03	3.62
			1.37			1	2.43		3.23	3.1
			1.36			0.97	2.3		3.01	3.38
			1.37			1.04	2.55		2.86	3.27
			1.46			0.97	2.52		2.62	2.98
			1.32			1.02	2.8		2.67	3.02
			1.33			1.02	3.73		2.86	3.34
			1.38			0.92	4.2		2.75	3.36
			1.26			1.07	2.67		2.75	3.39
			1.25			1.01	3.31		3.33	2.7
			1.25			0.98	2.95		3.06	3.58
			1.39			1.04	3.56		3.02	2.72
			1.35			1.11	3.67		2.94	2.99
			1.32			1.03	3.09		3.36	2.63
			1.32			1.03	3.27		2.97	2.82
			1.39			2.43	3.26		2.87	3.33
			1.41			2.18	3.17		3.83	2.65
			2.16			2.32	3.12		2.92	2.4
			2.35			2.36	2.41		2.92	3.37
			2.3			2.05	1.97		3.28	2.92
			1.94			2.29	2.53		3.51	3.39
			2.15			1.97	2.49		3.68	3.86
			2.34			2.01	2.38		2.9	3.33
			2.18			2.03	2.41		3.09	2.65
			2.28			2.13	2.49		1.69	2.4
			2.35			2.05	2.09		1.59	3.37
			2.3			1.91	2.3		1.77	2.92
			2.14			1.92	2.61		1.64	3.39
			2.42			2.25	2.35		1.74	3.86
			2.08			2.11	2.11		1.8
			2.46			2.46	2.56		3.09
			1.96			1.95	2.45		3.1
			2.13			2.7	2.62		2.7
			2.52			2.38	2.32		2.72
			2.06			2.57	2.2		2.59
			2.28			2.55	2.44		2.71
			2.18			2.24	2.89		2.83
			2.29			2.61	2.58		2.29
			2.01			2.6	2.47		3.3
			2.16			2.76	2.55		2.98
			2.17			2.48	3.08		2.99
			2.16			2.55	3.56		2.73
			2.01			2.03	3.35		2.56
			1.87			2.21	3.33		2.56
			1.75			1.94	3.32		3.47
			1.97			2.44	3.24		3.07
			1.74			2.58	3.55		3.38
			1.56			2.38	3.47		3.36
						2.4	3.44		3.11
						2.27	3.17		3.06
						2.07	3.71		3.33
						2.21	3.73		2.98
						2.28	3.63		3.07
						2.15	4.3		3.33
						2.75	3.96		2.43
						2.24	4.77		2.4
						2.13	4.11		2.42
						2.18	4.1		2.19
						2.06	3.82		1.36
						2.16	4.35		1.66
						2.34	4.76		3.2
						2.31	3.96		2.56
						2.2	4.33		2.81
						2.26	3.97		2.35
						1.77	3.24		1.04
						2.12	4.06		1.17
						1.99	3.36		1.08
						2.36	4.12		1.1
						1.19	4.19		1.17
						1.19	4.31		1.19
						1.65	3.95		1.11
						1.83	3.99		1.18
						1.7	4.65		2.65
						2.42	4.12		2.26
						2.07	3.95		2.48
						2.06	4.42		2.58
						2.11	4.05		2.63
						2.02	4.47		1.79
						3.03	3.22		2.76
						3.05	3.43		2.92
						3.49	3.46		2.98
						3.23	3.16		4.09
						3.35	3.51		3.61
						0.92	2.37		2.47
						2.88	2.47		4.37
						0.51	3.07		3.4
						0.51	3.79		3.55
						0.5	4.57		4.52
						0.48	2.59		3.92
						0.52	3.15		3.71
						0.48	3.12		3.15
						0.51	4.37		3.57
						0.58	3.2		3.25
						0.52	3.28		3.45
						2.61	2.24		3.87
						2.73	3.39		3.25
						2.52	3.14		4.65
						3.07	3.33		3.6
						1.71	2.97		3.59
						1.47	2.8		3.32
						1.45	2.82		3.75
						0.31	2.85		4.07
						1.78	3.09		3.88
						1.83	3.11		4.56
						2.1	3.09		3.43
						1.77	3.46		3.62
						1.78	2.92		3.67
						2.22	3.46		3.42
						2.06	3		3.13
						2.31	3.02		3.64
						1.82	3.27		2.3
						1.78	3.36		2.61
						1.77	3.35		2.48
						1.71	3.58		2.45
						1.74	3.95		2.94
						1.93	2.62		2.72
						2.14	3.32		2.22
						1.85	3.6		2.64
						1.53	2.92		2.2
						1.69	3.68		2.52
						1.49	3.76		2.78
						1.87	3.46		2.95
						1.65	4.1		2.46
						1.47	3.56		2.92
						2.93	4.2		3.1
						3.29	3.21		2.4
						3.09	2.46		2.79
						3.5	3.3		2.54
						2.92	2.74		2.84
						3.29	3.55		3.13
						3.11	3		2.13
						3.08	3.28		2.63
						3.05	2.58		3.05
						2.71	2.64		2.82
						3.19	3		2.42
						3.21	2.46		2.9
						3.45	2.93		2.91
						2.79	2.8		2.49
						2.65	2.62		3.04
						2.6	1.05		2.56
						2.92	0.99		2.89
						3.29	1.06		2.46
						2.82	1.05		2.77
						2.96	1.03		2.75
						2.57	0.99		2.73
						2.54	1.03		2.5
						2.54	1.01		2.71
						2.77	0.96		2.85
						2.69	0.96		3.43
						3.53	1.14		2.98
						2.99	0.99		2.37
						3.17	1		2.7
						2.97	1.06		2.95
						2.81	1		3.39
						2.97	1.04		2.64
						2.72	1.05		2.66
						3.38	1.03		2.67
						3.01	2.26		2.44
						1.52	1.9		3.39
						2.43	2.95		2.95
						2.89	1.42		2.23
						2.62	1.99		2.04
						2.35	1.36		2.12
						2.83	1.68		2.19
						2.19	1.62		1.76
						2.87	2.35		2.02
						2.74	3.47		2.18
						3.16	3.81		1.94
						2.6	3.33		3.3
						3.49	3.77		3.43
						3.05	2.62		2.43
						2.64	5		2.54
						2.69	3.45		1.96
						2.84	3.66		1.94
						2.73	3.58		2.71
						2.8	3.16		2.75
						2.67	3.35		2.52
						1.06	3.42		2.53
						2.32	3.8		2.84
						2.28	4.3		3.21
						2.31	3.1		2.96
						1.7	3.97		2.61
						1.63	3.13		2.76
						1.87	1.11		2.74
						1.98	1.11		2.53
						1.76	1.27		2.27
						1.78	1.3		2.66
						1.89	1.21		2.7
						1.72	0.66		2.66
						1.83	1.13		2.85
						1.87	3.09		2.63
						1.48	3.57		2.58
						1.68	2.77		2.87
						1.7	3.07		3.09
						1.72	3.14		2.23
						1.89	2.96		2.54
						1.65	3.15		3
						1.64	3.37		2.73
						1.78	3.21		3.66
						1.72	3.89		3.83
						1.64	3.31		3.42
						1.65	3.74		1.89
						1.76	3.42		1.95
						1.88	2.79		2.05
						0.84	2.99		1.94
						1.01	3.26		1.84
						1.98	3.57		1.82
						2.21	3.19		1.97
						2.63	3.11		2.05
						2.55	3.88		2.4
						2.34	3.05		2.81
						2.34	2.97		2.8
						2.22	3.51		2.48
						2.39	3.39		3.51
						2.37	3.34		4.44
						2.58	3.77		3.2
						2.29	3.16		3.64
						2.31	3.04		2.99
						2.19	3.18		3.06
						2.41	4.21		3.1
						0.83	3.19		2.31
						1.75	3.85		2.34
						2.01	3.23		4.34
						2.57	3.59		3.2
						2.44	3.04		3.25
						2.2	3.05		4.27
						2.7	3.22		2.94
						2.12	3.3		3.66
						2.57	3.13		4.42
						2.77	3.11		3.97
						2.19	3.27		3.93
						2.8	3.12		3.29
						2.1	3.23		3.72
						2.27	3.24		4.07
						2.24	3.22		4.36
						2.41	3.36		4.47
						2.45	3.14		4.06
						2.16	2.97		3.92
						2.08	3.63		4.04
						2.07	3.26		3.5
						1.6	2.86		2.8
						2.03	3.5		4.17
						1.99	3.29		3.36
						1.85	3.51		3.62
						2.51	3.46		3.27
						2.4	3.33		3.68
						2.44	2.66		2.38
						2.42	3.36		3.57
						2.68	3.52		3.58
						2.5	3.6		3.33
						1.93	3.54		3.68
						2.45	3.55		3.83
						2.01	4.34		4.44
						1.81	4.15		3.65
						2.8	3.64		3.3
						2.69	2.93		3.26
						2.68	3.83		3.61
						3.56	3.37		3.46
						3.48	3.26		3.93
						2.72	3.82		3.59
						2.81	4.01		4
						3.38	4.05		3.92
						3.28	2.99		3.46
						3.04	2.38		3.22
						2.99	2.56		3.32
						2.91	3.13		3.99
						3.15	3.19		3.73
						3.27	3.58		3.56
						3.12	2.67		3.08
						3.08	2.46		3.44
						2.76	4.31		3.56
						3.6	1.56		2.88
						2.31	1.38		3.03
						2.5	1.11		3.07
						2.29	1.39		2.61
						2.56	3.34		3.04
						2.02	4.24		3.39
						1.99	4.26		2.77
						1.91	3.42		2.36
						2.42	3.45		3.11
						2.32	4.12		2.87
						2.27	3.53
						2.96	3.29
						2.61	2.64
						2.84	3.16
						2.78	3.25
						2.86	4.13
						2.69	4.54
						2.81	2.44
						2.61	3.85
						2.29	4.43
						2.7	3.68
						3.08	4.31
						2.91	3.76
						2.82	4.24
						2.57	3.69
						2.77	3.78
						2.34	3.27
						2.62	3.76
						2.7	3.16
						2.25	3.95
						1.75	2.62
						3.17	2.53
						2.11	2.54
						2.23	2.93
						2.4	3.46
						2.63	3.2
						2.04	4.37
						2.03	3.69
						2.81	3.82
						2.08	2.59
						2.32	2.72
						2.02	2.58
						2.75	3.01
						2.35	3.45
						2.32	3.33
						2.53	3.37
						1.93	3.07
						2.75	2.58
						2.33	2.84
						1.88	2.56
						2	2.69
						2.08	2.53
						2.78	2.4
						3.24	2.24
						0.86	2.61
						0.85	4.49
						0.85	2.14
						2.44	2.45
						2.01	2.09
						2.2	2.23
						3.22	3.03
						2.8	3.3
						2.52	3.28
						3.3	3.3
						2.85	3.68
						3.6	4.24
						2.81	3.85
						2	2.13
						1.92	2.44
						2.06	3.16
						2.19	2.75
						2.18	3.32
						2.23	2.97
						0.93	3.8
						0.92	3.06
						0.99	3.92
						0.96	3.3
						0.84	2.9
						0.96	3.33
						0.91	4.05
						2.29	3.3
						0.58	3.58
						0.6	3.3
						0.6
						0.58
						0.59
						0.53
						0.58
						0.6
						0.57
						3
						1.96
						2.14
						1.64
						1.68
						1.67
						1.54
						1.67
						1.55
						1.64
						1.34
						1.52
						1.45
						1.48
						1.77
						1.78
						1.47
						1.51
						1.66
						1.92
						1.66
						1.71
						1.45
						1.56
						1.94
						1.61
						1.63
						1.62
						1.75
						1.61
						1.54
						1.67
						1.89
						1.84
						1.71
						1.73
						1.65
						1.46
						1.58
						1.79
						1.81
						1.68
						1.94
						1.77
						1.73
						1.63
						1.86
						1.7
						1.68
						1.67
						2.62
						2.87
						2.15
						2.5
						1.86
						1.72
						1.55
						1.6
						1.55
						1.98
						1.84
						1.83
						2.29
						1.97
						1.21
						2.43
						2.19
						2.64
						2.21
						2.34
						2.85
						2.68
						3.09
						2.84
						2.81
						2.8
						2.9
						2.34
						3.01
						2.71
						2.81
						2.36
						2.87
						2.69
						1.28
						1.24
						1.15
						3.2
