# Supplementary material for: Active regulation of the epidermal growth factor receptor by the membrane bilayer
Source: eLife. 2026 Apr 14;14:RP108789. doi: 10.7554/eLife.108789 (PMC13078784; doi:10.7554/eLife.108789)
Supplement: Figure 3—source data 2. [file elife-108789-fig3-data2.csv]

smFRET experiments
92.5 % POPC,7.5 % Cholesterol			80 % POPC, 20 % Cholesterol
no EGF	EGF		no EGF	EGF
Lifetime (ns)	Lifetime (ns)		Lifetime (ns)	Lifetime (ns)
2.48	2.42		2.39	2.55
0.86	1.4		2.38	2.77
0.79	1.19		2.46	2.26
0.9	1.14		2.76	1.76
0.91	1.21		3.04	1.74
0.8	1.05		2.68	1.77
0.79	1.08		3.12	1.18
0.78	1.33		2.58	1.34
0.95	1.14		2.9	3.63
0.87	0.86		3.57	3.22
0.96	1.14		3	2.53
0.83	1.22		3.66	2.77
1.82	2.38		3	3.14
1.71	2.38		3.06	3.13
2.17	2.43		2.99	1.61
2.01	2.9		2.17	1.59
1.58	2.92		1.94	1.68
1.63	2.71		2.01	1.59
1.9	2.72		1.94	2.29
1.78	3.01		2.21	3.23
1.56	2.94		2	3.23
1.74	2.76		2.26	3.41
1.46	2		1.69	2.65
1.6	2.82		1.79	2.83
1.77	2.61		3.17	2.92
1.06	2.44		2.73	3.55
2.32	2.84		3.42	3
2.19	2.75		1.75	3.75
2.39	3.31		2.2	3
2.27	2.68		2.11	2.62
2.14	2.48		1.21	2.98
2.53	2.68		1.11	2.73
2.5	2.27		1.11	2.72
2.18	2.54		1.25	2.72
2.17	2.05		1.24	2.55
1.84	2.47		1.13	2.78
2.17	2.99		1.19	2.86
1.96	3.45		1.03	2.82
2.31	3.05		2.47	2.23
1.62	2.6		2.38	3.08
1.76	2.78		2.15	1.89
1.54	2.46		2.07	2.46
1.7	2.63		3.25	2.19
1.62	3.97		3.06	2.45
1.76	0.58		3.03	1.29
1.98	0.59		3.14	2.42
1.67	2.24		2.7	1.89
2.99	1.63		3.06	2.07
2.79	2		3.03	2.11
3.24	1.93		2.52	2.12
2.7	1.91		2.82	2.19
2.42	1.94		2.55	2.58
2.54	2.14		2.36	2.83
2.04	2.19		2.16	2.91
1.96	2.1		2.72	3
1.88	1.48		2.92	3.39
3.49	2.13		2.55	2.68
3.53	2.37		2.7	2.69
3.95	1.98		2.63	3
2.74	1.97		2.76	3.86
2.53	1.9		2.36	2.73
2.44	2.36		1.78	3.38
2.96	2.05		2.19	2.38
2.57	2.26		2.02	2.38
2.81	2.46		2.39	2.76
2.86	2.46		2.63	2.91
2.32	2.24		2.4	2.56
2.91	2.48		2.07	2.71
2.88	2.5		3.01	2.41
3.07	2.02		3.06	2.32
2.64	2.43		3.32	2.17
1.84	2.15		2.45	2.15
2.4	2.16		2.39	2.56
2.72	2.49		2.29	2.07
2.42	2.7		2.13	1.97
2.14	2.24		2.7	1.91
2.14	2.08		2.84	2.38
2.41	2.61		3.19	2.11
2.12	2.43		2.66	2.83
2.2	2.78		1.91	2.56
2.79	2.81		2.18	2.72
2.38	2.82		2.25	2.76
3	3.04		2.4	2.47
2.69	2.62		2.2	2.25
2.35	3.07		2.29	2.64
3.34	2.85		2.49	2.35
3.72	3.24		2.73	2.68
3.81	3.65		2.52	2.84
2.89	5		2.41	2.49
3.4	4.08		2.09	2.75
3.25	3.72		2.67	2.57
3.85	3.68		2.3	2.49
3.37	3.95		1.75	2.17
3.75	3.95		2.51	2.85
2.72	3.72		2.9	2.22
3.39	3.09		2.61	3.31
4.06	3.84		1.9	3.07
2.88	3.82		1.72	3.95
3.5	3.3		1.63	2.62
3.82	3.9		1.73	2.53
1.93	3.13		2.6	2.95
2.46	4.08		2.66	1.82
3.17	3.8		2.53	1.49
2.6	3.41		2.87	2.68
2.39	3.81		2.51	2.79
2.33	2.91		2.4	2.39
2.11	2.8		2.6	2.91
2.14	3.96		2.8	2.35
2.61	4.04		2.22	2.47
2.57	3.4		2.39	2.38
2.41	3.33		1.96	2.37
2.19	3.5		2.27	2.47
2.05	3.45		2.37	2.69
2.64	3.23		2.59	2.82
2.2	3.84		2.72	3.06
2.48	3.83		2.63	2.89
2.29	3.41		2.08	3.23
1.23	3.02		2.35	2.81
1.12	2.68		2.79	2.77
1.3	1.22		2.62	2.73
2.87	1.17		2.69	2.21
2.78	1.13		2.73	2.29
2.76	1.18		2.89	2.89
2.63	1.26		2.73	2.92
2.93	1.18		2.53	2.63
2.52	1.27		2.5	2.91
2.73	1.32		2.88	2.64
2.68	1.33		2.34	2.59
2.88	1.41		2.3	2.66
2.51	1.32		2.6	2.89
2.18	1.89		2.37	4
2.83	1.8		2.4	2.33
2.58	1.21		2.11	0.86
2.51	1.41		2.04	0.82
2.61	1.23		3.1	0.89
2.65	1.43		3.05	0.9
2.74	1.53		2.64	0.98
2.31	1.52		2.19	0.96
2.48	1.52		2.81	0.91
2.24	1.61		2.81	0.8
1.95	1.72		2.33	2.76
2.63	1.72		2.75	2.05
2.87	1.47		2.39	2.4
2.53	2.52		2.58	2.32
2.52	2.64		2.83	2.71
2.49	2.33		2.61	2.52
2.76	2.87		1.88	3.68
2.52	2.54		2.11	2.79
2.11	2.93		2.46	2.01
2.8	2.95		2.87	2.93
2.38	3.6		2.36	3.09
2.32	3.35		0.57	2.77
2.18	2.68		0.78	3.14
2.63	2.94		3.15	2.93
2.96	2.66		2.64	2.89
2.6	2.88		3	2.96
2.55	2.9		3.6	2.66
2.87	1.54		3.06	3.01
2.61	1.66		2.97	2.51
2.82	1.65		3.34	3.31
2.71	1.62		2.83	2.65
2.88	1.55		3.88	2.86
2.19	1.51		3.29	3.11
2.82	1.65		1.96	2.89
2.72	1.68		2.05	3.15
2.83	1.68		1.78	2.23
2.8	1.61		1.85	2.43
2.64	1.5		2.06	1.89
2.8	1.58		1.82	2.84
3	1.68		1.09	2.48
4.52	1.74		1.03	2.62
4.53	1.67		1.09	2.9
4.55	1.53		0.92	2.86
4.61	1.84		2.96	4.05
4.53	1.75		2.87	3.15
4.72	1.58		3.65	3.71
4.64	1.63		3.25	2.95
4	1.7		3.15	2.43
4.43	1.64		3.14	2.01
4.8	1.7		2.99	1.71
4.14	1.56		2.26	1.74
4.81	1.73		2.83	1.99
4.94	1.7		2.67	2.16
3.12	1.76		3.2	1.86
4.34	1.51		3.25	2.65
4.37	1.73		2.77	4.18
4.5	1.51		2.42	2.4
4.06	1.6		1.55	2.48
3.76	1.55		1.71	2.87
4.3	1.68		4.2	2.8
4.62	1.65		3.24	2.85
2.55	1.65		3.36	2.52
3.14	1.61		2.75	2.85
3.45	1.47		2.85	2.59
3.36	1.59		3.04	2.13
2.93	1.45		3.52	3.03
3.42	1.59		2.67	3.43
3.38	1.63		2.98	2.3
2.88	1.68		3.04	2.66
2.87	1.5		2.66	4.77
3.04	1.56		2.98	2.94
3.18	1.61		3.04	2.37
3.06	1.65		2.82	2.11
3.04	1.53		2.88	2.13
3.56	2.11		2.84	1.59
3.34	3.84		3.58	2.25
3.51	2.78		3.37	2.85
3.06	3.79		2.77	1.94
3.67	3.25		2.94	1.9
2.96	3.06		1.63	1.61
3.18	2.98		2.14	2.2
2.54	4.22		2.43	3.04
2.81	3.85		2.35	2.57
3.11	3.62		2.1	2.59
2.98	3.4		2.13	2.56
3.19	3.38		1.62	3.05
3.12	3.34		2.43	2.85
3.04	3.15		2.44	2.46
3.15	2.56		2.08	1.88
3.11	2.68		1.76	1.64
3.12	2.36		1.92	2.82
2.94	2.28		2.7	2.43
3.41	2.37		2.63	2.81
3.41	2.47		2.18	2.34
3.36	2.45		2.6	1.81
3	2.16		2.12	1.72
2.75	2.78		2.02	1.59
3.31	2.84		3.67	1.72
0.85	2.78		2.71	1.62
1.27	2.75		3.28	1.51
0.86	2.56		3.32	2.72
0.71	2.81		3.47	1.62
0.93	2.61		3.1	2.48
1.31	2.6		3.34	2.7
1.41	2.23		3.45	3.26
1.5	2.33		3.22	3.07
2.03	2.16		2.69	2.82
1.94	2.12		4.36	1.84
1.52	2.37		2.17	1.83
1.83	1.9		2.86	2.23
1.74	2.65		2.59	2.07
1.37	4.15		2.32	1.95
1.52	3.51		2.95	2.24
1.32	3.42		3.26	2.02
1.38	3.39		3.23	2.43
1.4	3		2.72	1.46
1.4	2.9		2.43	2.24
1.58	3.45		1.88	2.03
1.34	4.34		2.47	1.24
1.26	3.2		3.53	1.89
1.28	2.71		2.9	1.84
1.32	2.91		4.05	1.35
1.45	2.48		3.31	2.58
1.26	3.56		2.77	1.86
1.32	1.26		1.25	1.63
1.26	1.34		1.16	3.35
1.19	1.33		1.16	2.94
2.96	2.84		1.14	2.8
2.69	2.52		0.99	2.9
3.15	2.55		0.89	2.67
3.25	2.83		0.71	2.71
2.59	2.74		0.71	2.47
2.3	3.06		2.86	2.48
2.29	2.71		2.89	3.25
2.35	2.95		2.92	5
2.42	2.66		2.26	5
2.59	2.9		1.88	5
2.03	2.93		2.01	5
2.12	3.32		2.34	4.46
2.62	3		2.26	5
3.1	2.98		1.46	5
2.66	3.04		2.23	2.18
3.37	3.09		2.71	1.95
2.97	3.24		2.77	2.54
2.9	1.97		3.27	1.23
3.05	2.87		2.92	1.42
2.82	2.66		2.33	1.22
2.37	2.55		2.62	1.17
3	2.41		2.15	1.07
2.83	2.43		2.34	1.08
3.09	2.67		3.15	2.3
2.86	2.56		3.35	2.52
3.43	2.84		3.01	2.56
2.64	2.86		2.89	2.68
3.16	2.42		2.69	2.21
3.69	2.64		2.8	2.59
2.68	2.5		2.63
2.77	2.91		2.85
2.68	2.72		3.74
3.31	2.64		3
3.22	2.53		3.37
3.12	2.56		3.88
2.65	2.72		2.99
2.53	3.15		3.34
2.6	2.92		3.31
3.13	3.04		2.39
3.32	2.94		3.63
2.39	2.56		3.44
2.85	2.81		2.74
3.24	2.78		3.12
3.82	2.91		5
4.15	2.77		3.39
3.26	2.77		2.75
4.29	2.87		3.36
3.83	2.7		3.29
3.33	3.16		3.21
3.98	2.67		2.78
3.6	3.03		2.35
3.44	3.21		2.51
3.6	3.76		2.27
3.32	4.24		2.9
3.87	3.45		2.25
3.53	2.91		1.88
3.61	4.14		1.46
3.87	3.16		1.1
3.72	2.92
3.97	3
3.12	3.33
2.28	3.73
2.67	3.92
2.46	3.35
1.66	3.33
1.58	1.21
1.65	1.26
1.51	1.41
1.48	1.36
1.55	1.87
1.42	1.86
1.67	1.68
1.31	1.76
1.36	1.64
1.4	3.46
1.43	3.4
1.61	3.2
1.41	4.08
1.46	4.79
1.55	4.67
1.51	3.56
3.06	3.51
3.08	3.99
1.78	4.16
1.78	3.96
1.62	3.56
1.55	3.51
1.72	3.11
1.81	3.18
1.71	3.16
1.73	3.27
1.74	3.07
1.58	3.47
1.78	3
1.78	3.37
1.76	3.32
1.92	4.26
1.05	3.86
0.95	2.93
1.18	3.6
1.03	3.37
2.47	2.95
2.84	2.6
1.22	2.68
1.23	3.56
1.34	3.4
2.67	3.12
4.32	3.4
3.13	3.98
4.13	3.48
3.63	3.51
3.85	3.47
3.24	2.89
3.03	3.54
3.16	3.4
1.51	3.57
1.76	3.85
1.67	2.35
1.45	2.85
1.72	2.9
1.61	2.44
1.52	2.28
1.64	3.93
1.76
1.58
3.42
4.31
3.11
3.03
3.51
3.05
3.35
3.24
3.01
3.26
2.79
3.39
3.62
3.19
3.88
2.97
3.04
3.69
3.45
3.06
3.42
3.42
3.19
2.58
3.64
2.62
3.02
3.29
4.05
2.9
3.46
2.87
2.88
3.57
3.31
2.4
3.57
3
1.91
1.6
3
2.96
3.16
1.16
2.95
2.96
3.64
3.83
2.67
2.42
2.35
3.29
3.04
2.95
2.17
2.2
2.44
2.04
2.75
2.49
2.79
2.53
3.24
2.68
3.84
1.71
1.51
1.37
1.4
1.33
3.14
3.12
3.33
3.86
2.96
2.7
3.3
3.21
2.08
3.06
3.43
4.07
3.38
0.9
1.2
1.24
1.4
1.32
1.27
1.11
2.44
2.56
2.36
2.3
2.29
3.22
2.79
3.22
3.31
2.89
2.84
2.74
3.16
3.06
3.3
3.28
3.41
3.41
3.14
3.57
3.48
3.38
3.37
2.92
2.85
2.28
2.81
2.08
2.33
2.67
2.26
2.57
1.79
1.95
2.3
2.35
2.01
2.75
2.72
2.28
1.21
2.5
2.87
2.63
2.71
2.35
2.82
2.65
3.04
2.58
2.7
2.61
2.9
2.83
2.67
2.9
2.92
3.29
3.41
2.89
2.24
1.96
1.56
2.02
2
2.1
4.41
3.32
2.99
3.5
3.52
3.16
3.64
4.2
2.71
2.56
2.61
2.52
2.61
2.26
2.29
2.44
2.55
2.13
2.42
2.21
1.85
2.07
2.28
2.69
2.27
1.92
2.7
1.53
1.29
1.31
1.15
1.18
1.28
1.19
1.15
1.28
1.21
1.22
2.38
3.09
2.75
2.89
3.12
2.52
2.4
3.22
3.17
3.73
3.38
2.63
4.49
3.66
2.7
2.99
2.57
2.55
2.56
2.16
