# Supplementary material for: Active regulation of the epidermal growth factor receptor by the membrane bilayer
Source: eLife. 2026 Apr 14;14:RP108789. doi: 10.7554/eLife.108789 (PMC13078784; doi:10.7554/eLife.108789)
Supplement: Figure 3—source data 3. [file elife-108789-fig3-data3.csv]

smFRET experiments
62.5 % POPC,30 % POPS, 7.5 % Cholesterol			50 % POPC,30 % POPS, 20 % Cholesterol
no EGF	EGF		no EGF	EGF
Lifetime (ns)	Lifetime (ns)		Lifetime (ns)	Lifetime (ns)
2.85	2.86		3.16	3.17
3.14	2.65		3.37	3.24
3.22	1.46		4.18	3.43
3.85	1.57		3.15	2.21
4.24	1.57		3.29	2.05
1.98	1.6		3.26	2.29
2.24	1.63		1.83	2.64
2.38	1.53		2.09	2.94
2.24	1.57		2.2	3.22
2.35	1.62		2.49	3.37
2.43	1.58		3.23	2.65
2.31	1.68		3.45	2.65
2.46	1.76		3.56	2.81
2.34	1.74		1.91	2.54
2.49	1.68		2.66	2.78
2.36	1.66		3.38	2.78
2.35	1.62		2.5	3.02
2.39	1.59		2.7	3.57
2.45	1.5		3	3.16
2.29	1.96		3.05	3
2.48	1.99		2.98	3.08
2.11	1.74		2.64	3.14
2.19	1.7		3.21	2.74
2.43	1.73		2.33	2.71
2.52	2.11		2.41	3.13
2.38	1.43		2.2	2.81
2.3	1.31		2.3	3.09
2.46	1.3		1.98	3.09
2.35	1.14		2.11	3.58
2.02	1.27		3.38	3.12
2.23	1.44		2.99	2.92
2.4	1.24		2.87	2.58
2.33	1.5		2.69	3.13
2.35	1.17		2.85	3.04
2.3	1.41		2.94	3.09
2.42	1.14		2.85	3.67
2.54	1.22		1.85	2.55
2.65	3.82		1.84	2.35
2.19	3.83		2.09	3.16
2.01	2.83		2.44	3.89
2.34	2.25		2.44	2.85
2.64	2.72		2.88	2.88
2.37	5		2.51	3.17
2.48	4.48		2.33	2.52
2.67	5		2.55	2.96
2.2	5		2.38	2.87
2.38	5		2.05	2.28
2.2	5		2.18	2.42
2.66	4.51		2.1	2.57
2.29	5		2.04	2.65
2.43	5		2.62	2.67
2.34	5		2.22	2.77
2.27	4.84		1.99	2.73
2.33	5		2.54	2.68
2.14	3.6		1.94	3.08
2.18	1.48		2.97	2.56
2.43	1.53		3.14	3.24
2.28	1.52		2.51	2.84
2.22	1.35		2.49	2.2
2.06	1.44		2.74	2.98
2.2	1.52		2.96	2.18
2.04	1.42		2.93	2.55
2.16	2.26		3.11	1.52
2.01	3.01		2.4	1.65
2.28	3.04		2.4	1.59
2.76	3.11		2.34	1.49
2.07	2.91		3.02	2.12
2.36	3.24		2.41	2.34
2.47	2.77		2.54	1.96
2.33	3.02		2.14	1.85
2.35	2.97		2.12	2.03
2.15	2.87		2.82	1.67
2.14	2.76		2.7	2.07
2.41	2.97		2.68	1.2
2.19	3.13		2.63	1.67
2.65	1.33		2.67	1.75
2.36	1.64		2.81	1.67
2.4	1.94		2.99	2.12
2.32	2.26		2.39	1.43
2.31	2.54		3.06	1.41
2.29	2.73		4.06	1.38
2.43	2.85		2.41	1.43
2.34	2.72		2.21	2.6
1.97	2.51		2.75	2.25
2.27	2.75		2.55	2.5
2.39	2.68		2.78	2.57
2.27	2.8		3.02	2.34
2.35	2.84		2.36	3.03
2.11	2.71		2.41	2.58
2.34	2.94		2.1	2.62
2.46	2.84		2.61	3.13
2.42	2.72		3.36	2.54
2.11	3.93		2.56	2.06
2.24	1.96		2.45	2.84
2.4	2.35		2.66	2.94
2.29	2.06		4.46	1.9
2.32	2.91		3.18	2.48
2.3	3.05		3.05	2.18
2.34	3.56		2.8	2.28
2.18	3.01		2.62	2.74
2.23	3.28		1.26	2.78
2.25	3.45		2.03	2.77
2.09	4.22		2.2	2.84
2.09	3.9		2.4	3.24
2.01	3.56		2.14	3.11
1.72	3.76		2.23	2.34
2.21	3.82		2.29	2.41
2.45	3.26		2.34	2.44
2.28	3.56		2.88	3.23
2.22	3.02		2.9	3.73
2.24	3.21		2.8	3
2.38	3.53		2.65	3.43
2.36	3.8		3.07	2.98
2.32	3.17		2.62	2.61
2.36	2.97		2.51	2.81
2.43	3.35		2.95	2.91
2.37	3.11		2.78	3.58
2.25	3.49		3.13	1.25
1.99	2.91		2.94	2.13
2.46	3.32		3.03	1.68
2.35	3.06		2.13	1.93
2.21	3.68		2.25	1.97
2.54	4.41		2.87	2.42
2.1	4.21		3.13	2.02
1.92	3.26		2.74	2.14
2.36	3.28		2.94	2.52
2.25	2.56		2.49	2.59
2.16	2.25		2.27	2.59
2.01	1.76		2.92	2.99
2.49	1.85		2.88	2.69
2.38	1.93		3	2.78
2.08	1.78		2.59	3.16
2.23	1.63		3	3.02
2.32	1.55		3.02	2.76
2.27	3.19		3.36	3.09
2.27	3.43		3.22	3.39
2.14	5		3.7	2.86
2.06	3.54		3.01	2.6
2.37	4.34		2.59	2.82
2.44	5		2.69	2.7
2.27	3.95		3.02	3.47
2.22	4.44		2.68	3.09
2.36	4.05		2.54	2.2
2.08	3.86		3.1	2.76
2.04	3.72		3.57	2.95
1.95	3.65		2.79	2.88
0.76	3.53		2.2	2.97
2.72	2.55		2.6	2.9
2.91	3.74		2.77	3
2.63	3.37		2.68	2.64
4.49	3.48		3.4	2.7
3.07	5		2.75	2.71
4.2	4.5		2.63	3.11
4.62	4.85		2.63	2.86
3.99	5		2.47	2.96
3.46	2.65		2.7	2.82
1.06	3.38		2.61	2.61
2.09	3.52		2.28	2.16
2.52	3.49		2.57	2.69
2.36	2.69		5	2.43
2.84	2.81		1.29	1.07
1.85	3.36		1.3	2.42
1.82	2.68		2.31	2.36
3.18	2.6		2.25	2.77
3.08	2.45		2.06	2.13
2.96	3.11		3.86	2.78
2.96	2.84		4.1	2.47
2.79	3.21		2.58	2.43
3.12	2.79		3.03	2.2
3.73	2.77		3.58	1.98
3.71	2.79		2.59	2.42
2.68	3.29		3.17	2.41
2.8	2.3		3.19	2.32
2.56	2.84		3.82	2.26
2.75	1.99		3.06	2.33
2.76	1.82		3.43	2.1
2.59	2.78		2.11	2.18
2.24	4.12		3.15	2.02
3.15	2.22		2.24	2.32
2.85	2.17		2.79	2.34
2.66	2.25		1.87	2.31
2.82	2.28		2.02	1.08
2.97	2.24		3.16	2.49
3.14	2.1		2.74	2.73
3.27	2.14		2.46	2.64
3.15	2.02		2.94	2.49
2.6	2.04		2.46	2.55
2.48	2.15		3.43	2.53
3.61	2.1		2.84	2.24
3.07	2.05		2.95	2.77
2.5	2.09		2.71	2.14
3.28	2.08		2.51	2.25
2.21	2.07		3.38	2.21
2.41	2.28		3.06	2.88
2.48	2.06		3.26	1.66
2.61	2.15		3.25	1.67
2.19	2.01		3.68	2.35
2.18	2.26		3.24	2.63
2.64	2.12		3.01	2.8
2.21	2.23		3.35	2.14
3.82	2.09		3.62	2.61
3.82	2.06		3.55	2.41
3.45	2.16		3.23	3.15
3.85	2.32		3.13	2.65
2.13	2.23		3.21	2.71
2.27	2.23		3.27	2.44
1.93	2.05		2.91	2.76
2.05	2.22		3.52	2.76
2.29	2.16		3.18	2.49
2.17	2.33		3.63	2.89
1.93	2.35		2.1	2.76
1.88	2.14		1.98	2.86
2.17	2.18		2.21	2.18
2.19	2.44		1.94	2.16
1.9	2.19		1.67	1.61
2	2.03		2.04	1.05
2.11	2.29		1.99	0.97
1.97	2.31		1.91	1.11
1.89	2.25		2.26	2.98
1.97	2.34		2.05	2.22
1.93	1.98		3.11	3.08
2	2.08		2.87	2.73
2.07	2.2		2.7	2.93
2.05	2.21		2.72	3
1.87	2.12		2.73	2.94
1.85	2.05		3.21	3.15
2.2	2.25		3.44	2.99
2.37	2.1		2.49	2.77
2.48	2.05		2.04	2.95
2.26	2.23		2.59	3.2
2.16	2.04		2.17	2.54
2.3	2.15		2.11	2.6
2.13	2.32		2.37	3.1
2.31	2.17		2.46	2.42
2.06	2.03		2.56	2.74
2.17	2.01		5	2.65
4.25	1.94		4.73	2.69
3.82	2		5	2.38
3.75	1.98		5	2.6
3.54	2.05		4.99	2.36
3.23	2.04		5	2.01
3.99	1.99		4.6	2.62
3.43	2.18		4.45	2.42
4.03	1.93		3.15	2.21
2.56	2.03		4.53	2.3
3.74	2.15		2.99	2.69
3.53	2.26		3.04	2.56
3.52	2.06		3.32	2.42
3.28	2.06		5	2.59
2.99	1.51		4.17	2.51
3.26	1.5		3.01	2.5
2.55	1.42		2.21	2.45
3.03	1.44		5	2.59
3.39	1.4		2.41	2.7
2.88	1.47		2.03	2.68
3.52	2.2		2.31	3.2
4.63	2.24		2.07	3.53
4.34	3.59		2.34	3.17
3.02	3.97		2.21	3.84
3.1	3.37		2.58	4.76
4.47	4.77		2.63	4.61
3.68	2.77		3.26	3.03
3.59	2.78		2.77	3.78
3.61	3.07		2.59	2.91
3.2	3.42		3.03	2.82
3.1	3.96		3.34	2.5
3.13	2.2		4.67	3.14
3.77	3.41		3.17	2.68
3.19	2.15		2.78	2.3
3.2	2.12		2.95	1.88
3.34	2.12		2.9	1.51
3.53	2.12		2.55	2.62
4.11	1.64		2.6	2.99
3.66	1.79		2.71	1.83
3.14	1.75		2.95	2.29
3.34	2.1		2.55	2.6
3.15	2.33		2.62	2.19
3.32	2.74		1.19	2.24
3.33	2.45		1.16	2.08
3.05	2.07		1.15	2.02
2.95	1.35		1.1	2.33
2.98	1.75		1.21	2.16
3.35	2.14		1.43	2.46
3.67	1.95		2.53	2.69
2.96	1.85		2.45	2.53
3.43	1.97		2.62	3.01
3.12	1.84		2.63	2.19
3.27	2.07		2.55	3.3
3.18	1.93		2.42	2.75
2.98	1.92		2.9	2.5
3.01	2.14		3.04	2.25
2.83	2.16		2.55	2.27
3	1.77		3	2.67
3.68	1.93		3.54	2.54
2.94	1.74		3.37	2.84
3.34	2.55		2.78	2.63
2.71	2.47		2.99	3.03
2.56	2.81		2.62	2.42
1.87	3.12		2.78	2.8
1.99	2.41		2.86	2.54
2.2	3.12		2.63	2.76
2.13	2.56		2.9	2.59
2.44	2.2		3	2.83
2.09	2.82		2.71	2.69
2.42	2.72		2.45	2.56
2.31	2.65		2.33	2.95
2.48	2.23		1.76	2.91
2.23	2.66		1.48	2.84
2.09	2.66		1.93	2.53
2.16	2.42		2.12	2.28
2.2	2.36		2.02	2.75
2.18	2.68		3.33	2.6
2.11	2.84		3.39	2.6
1.99	2.49		2.8	3.08
2.52	2.94		2.88	2.28
2.72	2.65		3.04	3.04
2.15	2.61		2.5	2.01
2.44	2.57		2.89	1.49
3.12	2.62		3.64	1.35
1.83	2.25		3.21	1.52
2.89	2.85		2.76	1.38
3.17	2.4		2.48	1.42
2.82	2.93		2.95	1.45
3.54	3.38		2.62	1.47
3.09	2.38		2.51	1.45
3.46	2.7		2.68	1.37
2.58	2.82		2.93	1.96
2.76	2.54		2.98	2.22
2.36	3.18		2.71	2.59
2.27	2.66		2.36	2.67
2.66	3.05		2.67	2.83
2.29	3.02		2	2.5
2.6	0.74		2.2	2.27
2.5	0.76		2.46	3.1
2.71	0.78		2.58	3.05
2.61	0.73		2.52	2.14
2.7	0.79		2.46	3.05
2.75	0.77		3.6	2.53
2.22	0.89		3.5	2.38
2.38	2.19		3.22	2.7
3.03	1.87		2.73	2.84
2.77	2.3		2.72	2.53
2.21	1.59		3.52	2.9
3.07	2.2		1.76	3.17
2.67	2.24		1.73	3.63
2.22	2.25		2.1	4.12
2.1	2.11		2.08	2.44
3.79	2.62		2.45	3.02
3.55	2.24		2.43	3.45
4.03	1.77		2.33	2.22
3.91	2.14		2.53	2
3.02	2.16		2.15	2.9
3.16	2.37		2.55	2.71
2.67	1.92		2.39	3.17
2.7	2.83		2.49	2.82
2.94	2.85		2.3	3
1.24	2.2		2.25	3.03
1.5	2.29		2.38	2.83
1.45	2.56		2.51	3.2
1.44	2.45		2.49	2.82
1.25	1.78		2.22	2.19
1.3	2.74		2.52	2.69
1.25	2.33		2.11	3.05
1.49	2.22		2.27	3.32
1.56	2.28		2.14	3.31
1.44	1.6		2.26	2.98
1.38	1.66		2.77	3.24
1.63	0.95		3.45	2.74
1.54	1		2.99	2.67
1.41	1.06		5	3.12
1.36	0.91		2.67	2.41
1.43	0.9		4.61	2.57
1.42	0.97		5	2.93
2.11	0.92		4.12	2.97
2.74	2.48		5	3.17
2.24	2.44		2.64	2.63
3.33	2.34		2.39	2.54
3.09	2.12		2.1	2.34
2.46	2.08		2.51	2
2.38	1.93		2.34	2.31
2.32	2.83		2.04	3.23
2.44	2.2		2.05	2.54
2.39	2.45		2.21	2.63
2.3	2.38		2.09	3.58
2.11	2.38		2.43	2.89
2.26	2.34		2.26	4.01
3.19	2.32		2.31	3.06
2.58	2.27		2.16	2.99
2.98	4.11		1.76	3.14
2.19	4.43		2.18	3.52
2.27	4.53			2.94
2.11	4.52			2.86
2.13	3.78			2.59
2.2	3.71			2.84
2.1	3.49			2.78
2.11	4.76			3.2
2.05	3.74			2.61
2.2	4.54			2.72
2.29	4.18			2.85
2.05	2.05			3.56
2.26	2.34			2.84
2.12	2.21			2.86
2.31	2.13			3.16
2.13	2.04			2.65
2.13	1.22			2.23
2.13	1.19
2.66	1.12
2.04	1.14
2.27	1.23
2.19	1.15
2.17	1.18
2.22	3.05
2.17	1.87
2.2	1.91
2.03	1.97
2.19	2.18
2.06	2.13
2.2	2.25
2.24	1.59
2.22	1.53
2.12	1.47
2.02	1.44
2.08	3.16
2.16	2.81
2.23	3.83
2.07	3.69
2.23	3.87
2.07	3.24
2.26	3.91
1.98	3.28
2.04	2.98
2.27	3.93
2.13	2.07
2.13	2.1
2.25	2.34
2.2	2.48
2.1	2.35
2.44	2.21
2.42	2.41
2.28	2.16
2.13	2.38
2.48	2.14
2.3	2.31
2.29	2.47
2.12	2.35
2.33	2.05
2.18	2.2
2.08	2.31
2.05	2.37
2.35	2.37
2.56	2.09
2.62	2.2
2.48	2.34
2.43	2.12
2.47	2.04
2.28	2.36
1.61	2.1
1.44	2.36
1.6	2.09
1.57	2.17
1.51	2.42
1.45	2.12
1.42	2.2
2.52	5
3.25	5
3.43	2.82
3.57	2.6
3.18	2.58
2.94	2.92
3.22	3.41
4.25	2.93
3.83	3.23
3.46	2.99
3.48	2.99
3.98	3.09
3.74	3.01
3.12	2.46
3.31	2.56
3.33	2.41
3.32	2.84
3.02	2.58
3.47	2.28
3.35	2.52
4.26	2.47
3.27	3.59
3.5	3.55
3.46	3.93
3.04	3.24
3.32	3.89
	3.71
	3.76
	3.39
	3.81
	2.72
	3.63
	1.69
	1.8
	3.78
	3.77
	3.36
	3.15
	3.39
	3.51
	3.26
	3.66
	3.86
	3.53
	4.76
	4.24
	3.27
	3.99
	4.62
	3.28
	4.26
	3.53
	2.76
	3.5
	2.06
	2.16
	2.6
	2.38
	2.39
	1.24
	1.43
	1.54
	1.35
	1.47
	1.27
	1.42
	1.39
	2.27
	2.47
	2.11
	2.41
	2.51
	2.22
	2.24
	2.28
	2.51
	2.41
	2.31
	2.62
	2.24
	2.34
	2.42
	2.2
	2.31
	2.01
	2.15
	2.16
	2.15
	2.19
	2.47
	2.31
	2.39
	2.34
	2.18
	2.4
	2.16
	2.36
	2.35
	2.37
	2.27
	2.13
	2.34
	2.47
	2.56
	2.53
	2.36
	2.34
	2.3
	2.39
	2.24
	2.43
	2.18
	2.46
	2.63
	2.43
	2.25
	2.23
	2.32
	2.53
	2.45
	2.14
	2.48
	2.33
	2.21
	2.24
	2.36
	2.35
	2.36
	2.34
	2.2
	2.42
	2.3
	2.3
	2.62
	2.31
	2.33
	2.28
	2.7
	2.41
	2.38
	2.25
	2.25
	2.29
	2.25
	2.18
	2.43
	2.48
	2.45
	2.34
	2.42
	2.42
	2.69
	2.31
	2.63
	2.47
	2.35
	3.13
	3.29
	3.37
	3.37
	3.5
	3.02
	3.41
	3.38
	3.74
	3.96
	3.05
	3.69
	2.89
	3.45
	3.13
	2.86
	2.88
	3.21
	3.3
	2.58
	2.86
	3.29
	2.54
	2.68
	2.53
	2.43
	2.5
	2.19
	2.38
	2.18
	2.11
	2.06
	2.17
	1.86
	1.89
	1.58
	1.69
	1.83
	1.69
	1.84
	1.81
	3.27
	3.47
	3.05
	3.02
	3.36
	3.21
	4.05
	2.45
	3.71
	1.74
	1.64
	1.53
	1.92
	1.82
	1.71
	1.34
	1.27
	1.26
	1.24
	1.26
	2.05
	2.07
	2.43
	2.17
	2.22
	2.38
	2.3
	2.31
	2.52
	2.19
	2.18
	2.36
	2.22
	2.11
	2.09
	2.18
	2.51
	2.19
	2.09
	2.14
	2.29
	2.3
	2.57
	2.3
	2.09
	2.43
	1.98
	2.11
	2.15
	2.1
	2.23
	1.96
	2.07
	2.02
	2.15
