# Supplementary material for: Active regulation of the epidermal growth factor receptor by the membrane bilayer
Source: eLife. 2026 Apr 14;14:RP108789. doi: 10.7554/eLife.108789 (PMC13078784; doi:10.7554/eLife.108789)
Supplement: Figure 3—figure supplement 2—source data 1. [file elife-108789-fig3-figsupp2-data1.csv]

smFRET experiments
100 % POPC, 0 % PS				85 % POPC, 15 % PS				70 % POPC, 30 % PS				40 % POPC, 60 % PS
no EGF	EGF	donor only		no EGF	EGF	donor only		no EGF	EGF	donor only		no EGF	EGF	donor only
Lifetime (ns)	Lifetime (ns)	Lifetime (ns)		Lifetime (ns)	Lifetime (ns)	Lifetime (ns)		Lifetime (ns)	Lifetime (ns)	Lifetime (ns)		Lifetime (ns)	Lifetime (ns)	Lifetime (ns)
1.84	1.2	3.42		2.33	2.85	3.03		2.3	1.37	2.50		2.97	1.85	2.99
1.75	1.22	2.75		2.5	2.3	3.31		2.66	1.48	3.42		1.78	1.63	3.58
1.77	1.29	3.26		2.25	3.49	3.44		2.54	1.41	3.03		1.46	1.62	2.87
2.81	1.29	2.79		2.44	2.45	3.05		2.79	1.42	3.40		4.04	2.24	2.93
2.48	1.18	2.69		2.64	3.02	3.18		2.74	1.29	2.94		2.9	2.81	2.61
2.76	1.37	3.28		2.51	2.33	2.98		2.61	1.35	2.80		2.56	2.78	2.69
2.87	1.36	2.10		2.79	2.84	3.78		2.28	2.32	2.65		2.16	2.75	2.09
3.41	1.03	2.36		2.51	2.49	3.53		2.68	2.68	2.47		2.04	2.64	2.30
2.99	1.13	2.34		1.56	2.29	3.52		2.43	2.77	2.80		3.32	2.52	2.97
3.05	1.16	2.48		1.76	2.5	3.48		2.88	2.55	3.10		3.14	2.44	2.52
2.55	1.18	2.13		1.95	2.74	2.97		2.41	3.14	2.81		3.04	2.29	2.89
3.03	1.23	2.40		1.9	2.84	4.13		2.34	2.68	2.79		2.43	2.69	2.87
3.2	1.13	2.44		1.63	2.87	3.33		2.44	2.52	2.17		2.28	1.79	2.67
3.2	1.23	1.94		1.74	2.85	3.22		2.49	2.84	2.46		3.56	2.13	2.48
2.43	1.29	2.28		1.47	2.87	3.68		2.71	2.56	2.72		3.29	2.09	2.93
2.8	1.34	2.56		2.17	3.09	2.60		2.68	2.63	2.19		3.1	2.47	2.56
2.96	1.39	2.43		2.26	2.49	3.34		2.61	0.92	2.71		3.53	2.15	2.39
3.11	1.3	2.70		2.18	2.02	3.69		2.54	0.82	2.70		2.32	3.54	2.73
2.91	1.25	3.00		2.45	2.07	3.34		2.53	0.88	2.81		3.93	2.72	2.73
3.88	1.23	2.74		2.28	2.41	3.17		2.47	0.88	3.06		2.5	1.34	2.81
3.46	1.5	2.43		1.64	2.29	2.85		2.67	0.98	2.43		2.88	2.08	2.63
3.23	1.32	2.45		2.26	1.87	3.61		2.16	1.44	2.59		2.47	1.86	2.64
3.54	1.39	2.41		2.37	3.15	3.04		2.7	2.51	3.05		2.27	1.94	2.83
3.11	1.22	2.19		2.13	2.26	2.93		2.15	2.64	3.03		2.41	2.07	2.39
3.28	1.34	2.38		2.12	2.74	3.18		3.01	2.27	2.84		2.79	1.87	2.89
2.63	1.11	2.18		2.13	2.89	2.93		2.53	2.56	3.36		2.92	1.84	2.69
2.93	1.07	2.50		2.23	2.75	3.31		2.46	2.33	3.14		3.34	1.9	2.69
2.88	1.08	2.52		2.08	3.09	2.86		2.82	2.3	2.92		3.13	1.74	3.71
3.05	1.08	2.00		1.8	2.67	3.03		2.64	2.24	2.74		3.52	2.15	2.72
3.04	1.03	1.84		2.39	2.74	3.29		3.23	2.52	3.11		3.27	2.43	3.25
3.11	1.06	2.43		2.24	2.17	3.28		3.01	2.45	2.72		3.39	2.19	3.24
2.67	2.44	3.02		1.96	2.6	2.90		2.47	2.68	2.78		3.56	2.36	3.70
3.77	2.53	2.53		2.47	2.8	3.30		2.61	2.61	2.75		3.07	2.3	3.21
3.08	2.3	3.37		1.78	2.72	3.18		2.45	2.23	3.03		2.88	3.19	2.60
3.26	2.65	2.69		1.94	2.84	2.83		1.88	2.29	2.62		2.85	2.84	1.43
3.86	2.52	3.36		2.13	2.7	3.09		1.75	2.59	2.62		2.37	3.22	3.72
2.57	3.19	2.97		2.39	2.98	2.95		1.73	2.63	2.61		3.05	1.75	3.59
2.76	1.88	3.53		2.22	3.23	3.05		2.02	2.27	2.49		2.61	1.88	4.90
3.1	2.54	3.20		2.36	2.99	3.48		2.42	2.22	2.82		2.72	1.67	4.24
2.88	3	2.89		2.89	3.13	2.89		2.16	1.78	3.09		2.95	1.94	3.93
3.19	2.81	3.20		2.47	3.29	2.50		2.27	2.42	2.39		2.83	1.63	4.01
3.95	2.87	3.52		2.39	2.85	2.68		2.5	2.95	3.00		3.01	1.97	4.31
3.69	1.23	2.77		2.24	3.71	2.82		2.72	2.35	2.90		3.21	1.89	4.30
3.68	1.36	3.55		2.37	2.98	2.42		2.04	2.22	2.66		0.91	2.9	3.57
3.49	1.25	3.27		2.12	3.87	3.19		2.12	2.21	2.69		1.02	3.07	3.02
3.42	1.23	2.52		2.53	4.45	4.11		2.42	2.38	2.78		0.99	2.59	3.36
3.52	1.2	2.14		2.07	4.08	4.57		2.05	2.68	3.16		1.12	2.96	3.29
3.67	1.18	3.72		2.62	2.73	3.42		1.97	2.78	2.72		1.43	2.01	3.99
2.19	1.2	2.63		2.09	4.17	3.76		2.09	2.2	2.73		2.65	2.4	3.40
3.14	1.01	3.07		2.04	2.65	3.95		1.93	2.18	2.65		3.11	2.34	3.42
2.57	0.86	2.68		2.21	3.87	3.30		2.05	2.6	3.00		2.51	2.97	3.75
2.74	0.55	3.28		2.28	1.85	2.77		2.11	2.59	3.11		2.68	3.19	4.90
2.77	0.52	2.35		1.9	1.87	2.90		1.95	2.38	2.84		2.99	2.99	4.31
2.99	2.46	2.35		1.73	3	2.75		1.81	2.41	2.73		2.78	2.83	3.41
2.95	2.14	3.01		1.57	1.88	2.20		1.75	3.17	3.09		3.37	2.83	3.34
2.75	2.23	2.78		2.04	1.14	2.37		1.78	2.73	3.25		1.99	2.8	3.85
3.03	2.74	3.07		1.96	1.05	3.32		1.73	2.74	3.14		2.04	2.99	3.91
3.1	2.47	2.55		2.44	1.06	3.34		1.77	2.17	2.49		2.5	1.19	4.28
2.89	2.54	2.77		2.35	2.52	3.11		1.89	2.4	2.74		2.03	1.41	4.30
3.32	2.46	2.48		2.06	2.17	3.23		1.65	2.94	2.14		2.29	1.22	3.33
3.12	2.12	2.58		1	2.47	3.62		1.68	2.71	2.40		2.74	2.2	3.22
2.45	2.3	2.83		0.91	2.23	3.31		1.77	2.74	2.58		3.22	2.3	3.64
2.4	2.39	2.58		0.92	2.02	3.13		1.65	2.75	2.54		2.6	2.46	3.36
2.47	2.48	2.83		0.91	2.11	3.18		1.7	2.92	3.06		2.77	2.68	3.04
2.75	2.64	2.65		2.74	2.09	3.41		1.7	3.39	2.74		3.1	2.25	3.90
2.87	2.67	2.94		2.18	2.24	2.73		1.72	2.99	2.78		2.88	2.36	3.38
2.58	2.05	2.60		2.46	0.97	2.79		1.82	2.69	2.34		3.51	2.29	2.86
3.33	2.23	3.09		2.75	1.09	2.68		1.79	2.98	2.84		2.07	2.24	3.16
3.15	2.3	2.93		3.05	1.01	3.06		1.71	2.57	1.95		2.13	2.45	2.90
2.91	2.42	3.08		2.8	1.06	3.16		1.89	3.07	3.22		2.58	2.45	3.41
1.63	2.1	2.71		2.72	1.03	3.06		1.73	2.07	2.61		2.1	2.43	3.29
1.35	2.29	2.65		2.24	0.95	2.83		1.7	3.07	3.01		2.36	2.39	3.46
1.56	1.87	3.07		2.28	2.02	2.65		1.84	2.49	2.91		1.83	2.61	2.86
1.82	1.99	4.50		2.21	1.92	2.46		1.8	2.88	3.56		1.42	2.56	2.77
1.95	2.09	3.21		1.86	1.46	2.85		1.98	3.33	2.93		1.75	1.69	2.91
1.78	2.18	2.78		2.03	1.55	2.54		1.72	2.48	2.70		1.55	1.32	2.32
2.14	2.02	3.35		0.94	2.81	2.67		1.88	3.59	2.85		1.21	1.28	2.56
1.43	2.09	2.88		1.74	2.11	3.29		1.72	2.94	3.32		1.03	1.32	3.12
1.33	2.22	2.97		1.71	2.15	4.72		2	3.07	3.52		1.12	2.11	2.51
1.53	2.22	3.60		1.83	1.74	3.86		1.67	2.81	2.98		1.17	2.51	2.44
1.58	1.12	3.61		0.82	1.55	3.37		1.72	3.31	2.95		1.08	2.06	2.60
1.62	1.14	3.01		2.49	2.03	3.47		1.81	3.1	3.45		1.17	2.2	3.07
1.95	1.06	3.25		2.38	2.68	3.55		1.77	3.25	2.91		1.09	2.13	2.82
2.51	1.16	2.91		2.62	3.54	3.71		1.82	2.75	2.70		3.45	1.52	3.07
2.23	1.33	3.54		2.38	3.4	2.44		1.88	2.78	3.29		1.06	2.39	2.69
2.18	1.26	2.89		1.15	3.05	3.07		1.84	2.93	3.13		1.12	2.74	2.84
2.23	1.34	3.48		1.12	2.96	2.46		1.98	3	2.40		1.19	2.92	3.31
2.47	1.24	3.02		1.1	3.29	3.11		1.77	2.83	2.41		0.75	2.76	3.24
2.23	1.37	2.78		1.03	2.86	2.54		1.76	3.28	2.19		0.82	2.84	3.56
2.56	1.39	3.00		1.14	2.59	3.20		1.93	2.99	2.96		1.02	2.6	3.36
2.51	1.37	3.35		1.08	2.8	3.04		1.72	2.3	3.08		1.13	1.91	3.58
2.13	1.29	2.92		1.14	2.65	2.67		1.87	2.23	2.53		2.39	1.77	3.72
2.56	1.28	2.92		1.19	2.31	2.07		1.88	1.54	2.77		2.58	1.53	3.51
2.21	1.33	2.97		3.5	2.67	2.71		1.8	0.55	3.18		3.13	1.53	3.65
2.3	1.31	3.51		3.43	1.04	2.90		1.75	0.62	3.38		3.11	1.68	2.90
2.31	1.32	2.76		4.43	1.08	3.12		1.59	1.68	2.95		3.07	1.75	2.87
2.16	1.3	2.73		0.72	1.08	2.48		1.72	1.87	2.90		4.34	2	3.13
2.47	1.34	3.25		0.71	1.14	2.89		1.73	1.72	3.18		2.54	1.95	3.37
2.54	1.4	3.31		0.71	1.1	2.38		1.83	1.86	3.11		2.07	2	3.14
2.31	1.35	2.76		0.71	1.15	2.33		1.95	1.67	3.32		2.39	1.84	3.06
2.53	1.28	2.97		0.71	1.1	1.94		1.76	2.25	2.07		3.12	2.66	3.24
2.59	1.25	3.04		0.72	1.12	2.32		1.74	2.41	2.11		2.95	2.04	3.15
2.42	1.25	2.77		0.66	2.85	2.74		1.99	2	2.01		3.01	2.33	3.49
2.31	3.39	3.06		0.67	2.93	2.50		1.87	2.21	2.51		2.43	2.59	2.34
2.2	1.07	2.67		0.68	3.02	2.45		1.71	1.73	2.07		2.85	1.9	2.56
2.38	1.04	2.78		0.94	2.54	2.06		1.92	1.52	2.11		3.65	2.68	3.18
2.36	1.01	3.52		0.96	3.27	2.81		1.82	2.51	2.12		3.73	2.34	2.78
2.64	0.97	3.51		0.98	3.58	2.22		1.75	2.2	2.26		2.94	2.26	2.35
2.25	1.07	2.95		0.93	2.79	2.14		1.63	2.52	2.46		2	2.04	2.08
2.55	1.1	3.63		0.94	3.12	2.58		1.79	2.34	2.15		3.19	1.89	2.83
2.28	0.99	2.45		0.91	3.51	3.06		1.98	2.17	2.28		2.92	2.18	2.62
2.29	1.07	2.07		1.01	3.27	3.43		1.8	2.21	2.42		2.45	2.45	3.13
2.36	1.06	1.98		0.9	3.12	2.58		1.87	2.21	1.98		2.48	2.37	3.03
2.41	1.03	1.91		1.01	2.76	2.44		1.98	2.36	1.92		2.66	2.07	2.87
2.28	3.17	1.89		0.87	2.52	2.00		1.83	3.19	1.92		2.49	2.11	3.94
2.72	3.13	2.04		0.98	2.53	2.49		1.91	2.48	1.60		2.92	2.72	3.73
2.69	2.73	2.09		1.71	2.94	2.85		1.84	2.99	1.87		2.69	2.53	3.52
2.49	3.32	1.97		1.47	2.72	2.42		2	2.41	1.73		1.68	2.4	3.39
2.95	3.42	1.86		1.62	2.66	2.77		1.71	2.2	1.82		1.84	3.21	3.13
1.12	2.86	2.01		3.05	3.09	3.13		1.84	1.55	1.86		1.94	3.01	3.90
1.22	2.73	2.46		3.18	3.09	2.48		1.78	1.6	1.93		2.24	2.78	5.00
1.04	3.22	2.05		3.21	2.91	2.60		1.73	1.3	1.87		2.69	2.99	5.00
1.02	3.7	2.17		3.11	2.75	2.66		1.8	2.7	2.29		2.41	2.4	3.21
1.03	1.09	2.03		3.19	3.32	2.72		1.76	3.08	2.95		1.65	2.62	3.43
1.16	1.13	2.49		3.13	2.81	2.73		1.79	2.96	2.77		2.15	2.73	2.69
1.18	1.11	2.56		3.05	2.47	2.93		1.9	2.86	2.77		2.96	1.94	1.98
1.13	1.08	2.70		3.22	2.32	2.73		1.61	2.57	2.80		2.48	1.19	3.12
1.03	1.09	2.69		3.41	2.96	2.87		1.74	3	2.59		2.63	1.1	2.42
1.13	1.1	2.99		2.8	2.75	2.81		1.89	3.26	3.19		2.67	1.1	3.49
1.07	0.72	2.65		2.86	2.57	2.88		1.79	2.8	4.36		2.85	1.06	3.64
1.14	0.75	2.40		3.2	2.47	2.51		1.68	3.17	3.24		2	1.2	3.26
1.08	0.74	2.19		4.19	2.76	3.13		1.88	2.92	3.25		1.97	1.1	3.45
1.09	0.88	2.42		1.95	3.1	2.74		1.89	3.67	3.19		1.82	1.1	4.11
1.07	0.85	2.87		1.7	2.53	2.60		1.92	2.99	3.24		2.08	1.25	3.71
1.18	1.21	2.53		2.07	2.87	2.94		1.75	2.51	3.39		2.38	1.2	3.11
2.37	1.44	2.76		3.13	3.4	3.46		1.66	2.15	3.81		2.33	1.16	3.77
2.28	1.5	2.63		2.33	3.31	3.30		1.89	2.69	3.57		2.1	1.1	4.55
2.47	2.46	2.57		1.83	3.48	4.78		1.86	1.21	3.30		1.68	1.14	3.44
2.17	2.61	2.73		1.96	4.03	3.22		1.78	1.36	3.59		2.12	1.22	3.56
2.75	3.02	2.42		1.8	3.58	2.85		1.84	1.36	3.34		2.19	1.28	3.78
2.81	2.78	2.59		1.78	3.59	2.83		1.79	1.5	3.33		2.15	2.59	3.23
2.77	2.66	2.78		3.93	3.8	3.58		1.76	1.15	4.02		2.23	1.98	3.22
3	2.33	2.57		3.86	4.95	3.89		1.8	1.18	3.69		3.04	2.05	2.68
2.74	2.34	2.45		4	3.94	4.34		1.86	1.13	2.72		2.69	2.11	3.05
3.64	2.65	2.63		3.22	3.51	3.12		1.78	1.16	2.46		1.87	2.48	3.48
2.9	2.18	2.66		4.62	3.12	3.42		1.87	1.17	3.20		2.12	2.15	2.41
3.06	2.15	2.36		3.75	3.13	3.73		1.85	1.19	2.61		2.45	1.59	2.44
1.31	2.4	2.35		4.21	3.21	3.28		1.99	1.2	2.72		2.64	1.65	2.06
1.52	2.15	2.46		3.69	2.69	3.86		1.64	1.15	2.37		2.74	1.64	2.01
1.43	3.01	2.61		3.89	3.33	3.49		1.93	1.13	2.61		2.84	1.64	2.78
3.4	2.76	2.78		3.33	2.67	3.38		1.69	1.22	2.92		2.98	2.88	2.43
2.82	2.83	2.74		2.93	2.59	3.22		1.7	1.16	3.06		3.81	2.44	2.49
4.33	2.73	2.60		1.48	2.45	3.33		1.9	1.09	2.74		2.32	2.73	2.65
3.7	1.04	2.80		3.16	2.53	3.29		1.74	3.45	3.46		2.43	2.54	2.83
2.7	0.97	2.57		2.91	2.65	3.22		2.11	3.37	3.05		2.71	2.6	2.65
2	1.05	2.59		2.97	2.39	2.58		1.93	3.53	3.70		3.22	3.08	2.87
2.24	1.2	2.54		3.52	2.76	2.69		2.01	3.6	3.77		1.37	2.91	2.54
2.34	1.08	2.55		2.79	2.83	3.46		1.73	3.27	2.77		1.03	2.82	2.98
2.5	1.13	2.41		2.64	2.54	2.91		1.65	3.61	3.01		1.36	2.86	2.60
2.51	1.1	2.49		2.25	2.38	2.20		1.44	3.4	2.78		1.01	2.64	3.72
2.21	1.17	2.51		2.23	2.57	2.32		1.75	3.06	3.82		1.42	3.33	2.98
2.44	1.08	1.94		2.65	2.82	1.91		1.87	1.05	3.98		0.98	2.55	4.96
2.36	1.15	2.55		3.76	2.64	1.98		1.81	2.77	3.63		1.53	3.36	2.66
2.51	1.14	2.21		2.96	2.41	2.30		1.65	2.32	2.95		1.84	3.52	2.14
2.08	1.2	3.00		3.46	2.35	2.39		1.6	2.61	2.91		1.49	3.15	3.45
2.39	1.09	2.74		2.72	2.41	2.24		1.83	2.22	2.47		1.28	2.53	2.18
3.66	1.22	2.92		3.27	2.51	2.32		2.06	2.41	2.26		2.45	2.71	2.57
3.19	1.1	2.78		3.28	2.43	2.35		1.66	2.84	3.00		2.23	3.19	3.70
1.48	1.18	3.40		2.9	2.51	2.37		1.15	4.11	2.53		2.84	2.83	3.49
4.03	1.14	3.23		3.73	2.65	2.35		1.16	3.54	2.43		2.1	2.59	3.63
3.9	3.12	3.02		2.85	2.8	2.35		1.15	3.61	3.02		1.66	2.41	3.83
3.7	2.54	2.66		3.63	2.53	1.83		1.19	3.11	3.35		0.69	2.13	3.43
3.14	2.91	2.67		4.17	2.28	2.38		1.14	2.52	3.48		3.02	2.61	3.17
4.05	2.67	2.89		3.38	2.75	2.38		1.11	3.46	3.03		4.21	2.14	3.33
3.54	2.37	3.15		3.72	2.34	2.44		2.11	3.64	3.52		3.7	2.36	3.18
3.89	2.54	3.21		3.25	2.6	2.97		2.36	3.13	3.33		1.3	2.56	4.49
3.01	2.62	2.72		3.32	2.58	2.36		0.77	3.18	3.35		2.07	2.84	3.03
2.53	2.62	2.60		3.39	2.38	3.04		0.82	4.02	3.49		2.47	2.59	2.90
2.57	2.75	2.89		2.51	2.83	2.83		0.87	3.07	2.65		1.95	2	3.01
2.7	2.67	2.14		3.16	2.68	2.37		0.87	3.1	2.99		1.96	2.88	2.67
3.52	3.19	2.82		3.2	2.64	3.04		0.87	2.87	3.08		2.51	2.87	2.94
2.24	2.94	3.18		3.04	2.42	2.28		0.86	2.76	2.86		1.87	2.94	3.52
2.58	3.06	3.07		2.6	2.32	2.63		0.85	2.89	3.12		3.36	2.43	2.92
3.42	3.06	3.04		3.08	2.76	2.71		0.92	2.99	3.48		2.35	2.34	3.07
2.55	2.93	3.11		2.63	2.9	2.61		0.86	2.81	2.99		2.76	2.8	3.60
2.64	2.75	2.94		3.02	2.65	2.99		0.84	2.98	3.33		2.17	2.22	3.86
2.69	2.65	2.84		3.39	2.55	3.44		0.93	3.07	4.08		2.07	2.67	3.71
2.2	2.96	3.02		3.98	2.58	2.41		0.81	2.77	3.21		1.77	3.18	3.65
2.17	2.72	2.49		3.17	2.67	2.86		0.81	3.05	3.27		1.45	2.33	3.90
1.76	3.49	2.54		3.1	2.52	2.33		0.81	2.94	2.82		1.7	2.58	2.78
1.88	3.45	2.96		2.94	2.87	2.10		0.88	3.06	3.05		1.7	2.26	3.50
2.48	3.25	2.89		3.25	2.56	2.25		0.87	3.16	3.61		1.94	3.08	3.66
2.38	2.79	3.14		3.01	2.51	1.93		0.85	2.69	3.36		1.73	2.73	3.37
2.17	2.73	3.39		2.87	2.82	2.13		0.98	3.36	3.45		1.82	2.55	3.03
2.63	3.17	2.69		3.47	2.46	3.47		0.9	3.03	3.08		1.85	2.46	2.51
3.01	3.35	3.27		3.36	2.64	3.59		2.87	1.84	4.72		1.5	2.81	2.91
2.64	3.16	2.55		3.63	2.85	3.26		2.91	2.01	3.22		1.42	3.14	2.54
2.64	1.12	2.60		3.19	3.46	3.35		2.94	2.96	3.12		1.7	3.29	3.07
2.55	0.73	3.36		3.1	3.08	3.16		2.56	2.61	2.88		1.67	2.48	4.14
2.93	0.7	3.29		3.38	3.54	2.98		2.42	3.05	2.75		1.61	2.65	3.47
2.78	0.72	2.80		3.5	3.09	3.66		2.77	3.19	3.24		1.95	2.65	3.30
2.68	0.61	3.75		3.35	2.58	3.45		2.53	2.99	4.93		2.31	2.07	2.85
2.42	1.97	3.74		2.9	3.06	2.87		2.55	2.95	5.00		1.75	2.35	3.22
2.99	2.23	3.62		3.08	2.79	3.39		2.61	3.82	3.40		1.73	2.36	3.05
2.12	2.26	3.86		2.95	2.56	3.28		2.71	2.95	3.16		1.77	1.89	3.60
2.49	2.16	3.33		3.43	3.54	3.37		2.68	2.85	3.63		2.1	2.4	2.96
1.75	2.24	3.37		3.55	2.86	3.18		3	3.03	3.11		2.11	2.24	3.05
2.7	2.24	3.69		3.36	2.46	2.89		1.41	2.23	3.15		2.46	2.48	3.36
2.41	2.02	3.62		3.19	2.36	3.62		1.47	2.51	3.39		2.79	2.47	4.03
2.43	1.82	3.19		3.3	2.91	2.88		1.55	3.16	3.82		2.33	2.42	3.13
2.27	1.97	3.54		3.24	2.83	3.89		2.01	2.28	2.80		2.23	2.47	3.76
2.15	2.27	3.36		3.92	2.58	3.21		1.68	2.23	2.83		2.37	2.45	2.64
2.31	2.11	3.72		3.35	3.5	3.51		1.52	3.03	3.57		2.56	2.35	3.33
2	0.89	4.89		3.36	2.84	2.88		1.72	3.39	3.21		1.9	2.44	3.65
1.67	1.01	2.96		3.42	2.81	3.13		1.44	2.96	3.02		1.43	2.14	3.36
2.13	2.13	3.35		3.12	3.43	3.39		1.48	1.98	3.08		1.68	2.76	3.51
2.15	1.98	3.41		3.94	3.27	3.67		1.24	2.24	2.81		2.4	2.23	3.35
2.12	2.06	3.44		3.16	2.66	3.56		1.34	2.57	2.69		1.99	2.36	4.33
2.83	1.88	2.76		3.23	3.1	2.88		2.81	2.08	2.73		2.13	2.79	5.00
2.36	1.51	4.06		3.05	2.09	2.33		2.61	2.64	3.22		1.91	3.43	5.00
2.52	1.66	3.39		3.4	2.28	2.21		2.86	1.76	2.45		1.94	2.91	4.24
2.68	1.63	3.76		3.53	2.48	2.30		2.92	4.81	2.68		2.3	2.74	5.00
2.97	1.64	3.94		2.9	2.41	2.02		2.76	3.86	3.38		1.89	2.66	4.11
2.46	1.61	3.76		3.01	2.54	2.56		2.25	3.72	2.61		2.55	3.41	3.68
2.87	1.57	3.20		2.95	2.38	2.98		2.82	3.21	3.03		2.27	2.83	2.37
2.44	1.42	3.41		3.05	2.31	3.70		2.69	2.79	3.38		2.53	2.96	3.13
2.77	2.41	3.62		3.02	1.08	3.36		2.44	3.03	3.02		2.5	2.93	2.93
2.96	2.39	3.36		2.95	1.04	3.55		3.03	3.58	2.61		3	3.39	3.21
2.83	2.31	3.50		3.17	1.03	2.86		3.18	2.65	2.91		2.5	2.93	2.25
2.89	2.67	3.16		3.28	1.13	3.24		3.49	2.84	3.26		2.87	3.35	3.35
2.92	2.49	3.74		1.19	1.11	3.30		2.58	3.41	2.78		2.54	2.85	2.87
3.21	2.65	3.60		1.29	1.06	3.54		2.76	2.97	3.02		2.42	2.99	3.20
2.5	3.37	3.29		1.22	1.06	3.49		3.05	3.17	2.85		0.73	2.97	3.19
3.09	2.54	3.62		1.18	1.11	3.05		2.47	3.2	3.00		0.9	2.57	3.15
3.16	1.09	3.11		1.19	1.08	3.46		3.41	2.83	2.89		0.84	2.45	3.30
3.02	1.01	2.93		1.25	1.04	3.39		2.82	2.94	3.56		1.39	2.25	2.63
3.57	0.94	3.26		1.24	1.02	3.22		3.31	2.52	3.09		1.36	2.71	3.07
3.23	0.96	3.51		1.16	1.05	3.27		2.96	2.3	2.80		1.4	2.06	4.32
3.53	0.97	3.35		1.19	1.01	2.86		1.68	2.92	3.14		1.51	2.94	3.65
2.89	0.94	3.25		2.31	1.09	3.50		1.87	1.69	3.06		2.35	2.83	2.88
2.22	0.94	3.17		2.38	1.08	3.29		1.89	1.67	3.09		1.8	3.18	3.41
2.4	0.95	3.40		2.09	3.44	3.41		2.76	1.53	3.34		3.57	3.08	3.50
1.21	0.91	3.08		2.16	2.97	2.91		3.18	2.26	3.70		2.42	2.71	3.03
1.17	0.92	3.10		1.92	3.07	3.25		1.23	3.08	3.46		2.13	2.97	3.78
2.36	0.98	3.51		2.08	4.32	3.27		1.94	2.87	3.23		2.51	2.62	3.71
3.1	0.99	3.53		2.23	2.36	4.12		1.96	3.37	3.08		3.97	2.36	3.40
4.1	0.9	3.03		2.16	2.79	3.24		2.9	3.01	2.79		3.71	3.23	3.10
1.85	0.97	3.00		2.46	2.86	3.88		2.67	3.05	3.43		4.23	2.71	3.91
2.65	1.02	3.80		2.6	2.7	3.25		2.59	2.55	3.16		3.25	2.47	2.83
2.32	0.93	3.24		2.23	2.8	4.33		2.12	2.67	3.12		2.7	2.33	3.63
0.98	0.98	2.96		2.38	2.93	2.27		2.24	3.07	3.24		3.25	2.62	4.30
1.12	2.41	3.49		2.51	3.11	2.65		2.25	2.86	3.25		4.6	2.7	3.36
1.83	2.1	3.85		2.35	3.85	2.30		1.98	2.72	3.43		3.97	2.86	3.24
2.54	2.46	3.09		2.45	3.34	2.29		2.07	2.22	3.13		4.47	1.7	4.96
3.66	2.25	3.11		2.58	2.76	3.93		1.97	3.13	3.63		1.48	2.05	2.99
2.81	2.27	3.60		2.21	2.86	3.57		1.3	3.64	3.55		1.23	1.57	3.31
3.01	2.37	3.14		2.12	3.03	3.82		1.88	3.12	3.50		1.2	1.24	2.87
2.53	2.69	3.07		2.57	2.87	3.57		1.74	4.02	3.30		1.52	1.21	2.87
2.6	2.63	2.84		2.36	2.72	3.71		1.41	3.28	2.84		1.29	1.79	2.51
2.87	2.9	2.92		2.4	2.99	5.00		1.85	3.58	2.98		1.25	3	3.02
3.44	2.83	2.93		1.17	3.11	3.66		1.74	3.76	3.64		3.48	3.1	3.59
3.07	2.62	3.37		1.17	3.13	3.79		1.95	2.68	3.42		3.16	2.61	3.02
2.11	2.89	3.50		1.2	3.23	4.35		1.74	3.01	3.29		2.52	2.64	3.08
1.99	2.75	3.32		1.18	2.41	3.72		1.52	3.16	3.37		3.45	3.11	3.44
2.68	1.99	2.99		1.25	2.51	3.54		1.43	3.47	3.31		2.8	2.54	3.37
2.26	2.23	3.40		1.25	2.52	3.36		1.59	3.07	3.32		3.48	3.16	2.85
2.45	2.06	3.74		1.26	2.99	3.10		1.54	3.16	3.13		2.98	2.22	3.37
2.42	1.81	3.87		1.14	3.08	2.68		1.05	3.51	3.14		4.25	2.97	4.18
2.02	1.94	3.15		1.21	2.86	2.98		1.1	3.55	2.98		3.42	2.12	3.67
2.34	2.13	3.52		1.13	2.9	3.31		1.1	3.54	3.40		2.37	1.93	2.95
2.18	2.31	3.46		1.06	2.88	3.26		1.18	3.88	3.19		2.99	2.14	3.29
2.19	2.14	3.63		2.9	3.37	2.55		1.03	2.9	3.03		3.13	2.81	2.99
2.38	2.11	3.16		3.8	3.02	3.55		1.17	1.38	3.64		2.93	3.35	3.90
2.46	2.09	3.08		3.44	2.5	3.47		1.13	1.33	4.06		2.76	3.44	3.45
2.3	1.68	3.18		3.69	3.06	4.34		1.16	3.28	3.32		2.16	2.89	3.63
2.55	1.86	3.18		3.3	3.2	3.71		1.19	3.19	3.06		2.28	3.88	3.19
2.56	1.98	3.35		3.58	2.45	3.39		1.09	2.51	4.02		2.14	3.51	3.26
2.61	2.19	2.97		1.23	3.06	3.65		1.15	2.88	3.56		2.54	2.97	3.45
2.14	0.83	3.81		1.2	4.13	4.24		1.15	2.76	3.31		2.47	2.79	2.99
2.33	1.22	3.05		1.25	4.5	3.82		1.16	2.92	4.16		2.87	3.51	2.97
1.99	2.87	3.32		1.24	3.62	4.33		1.14	3.02	3.84		1.45	2.5	3.15
2.38	2.69	2.04		1.26	4.52	3.62		1.21	3.2	3.62		1.47	2.54	3.56
2.59	2.57	3.40		1.19	3.85	3.46		1.14	2.99	3.51		1.3	2.84	2.89
2.65	2.59	2.93		1.15	3.96	3.48		1.11	3.62	4.13		1.21	2.76	3.45
2.8	3.2	3.34		1.24	3.92	4.04		0.96	2.84	3.57		1.37	2.83	2.59
2.78	2.68	3.45		1.2	4.38	3.62		1.97	3.45	3.49		2.65	2.74	2.65
2.42	1.85	3.23		1.23	4.58	3.60		2.1	2.98	3.36		2.22	2.64	3.08
1.6	2.61	3.28		1.21	3.79	4.03		2.19	3.02	3.59		3.54	2.71	4.05
3.68	2.65	3.45		1.26	4.75	3.16		2.85	2.77	4.19		1.57	2.64	3.48
3.07	2.66	2.61		1.22	3.51	3.66		2.53	2.98	3.89		2.63	2.87	3.55
3.31	1.93	3.04		1.17	2.85	3.71		2.77	2.97	3.10		2.88	2.82	5.00
3.66	1.62	3.68		1.25	2.7	3.49		2.52	3.17	4.07		0.67	3.17	3.43
1.88	2.26	3.14		1.28	3.53	3.66		3	3.73	3.82		2.73	2.57	3.92
2.47	3.01	3.39		1.48	3.6	4.00		3.18	2.44	3.46		2.83	2.92	4.76
2.41	3.27	2.94		1.77	2.84	2.84		3.27	2.36	3.92		3.28	2.52	4.33
2.6	2.48	3.36		1.27	3.79	2.80		3.06	2.33	3.68		3.03	2.23	3.99
1.58	3.43	3.71		1.8	3.8	1.98		2.35	2.18	3.48		3.6	2.74	3.54
1.47	3.91	3.09		3.05	3.07	2.66		2.19	2.27	3.85		3.38	2.74	4.56
2.85	3.34	3.60		1.21	3.12	2.24		2.89	2.97	3.48		3.48	2.84	3.75
2.85	3.78	3.76		1.33	3.8	2.97		3.16	2.82	4.18		3.54	2.57	3.62
2.22	2.19	3.80		1.28	3.5	2.76		2.59	3.75	3.74		3.06	3.06	3.65
2.35	2.51	3.49		1.25	3.27	2.69		2.58	3.19	3.13		2.98	2.56	3.55
2.73	2.27	3.91		1.2	3.05	2.58		3.02	3.65	3.85		3.61	2.45	3.82
2.93	2	3.35		1.29	3.6	2.59		3.07	3.62	3.08		3.42	2.53	3.64
2.93	2.06	3.12		1.26	2.97	2.58		2.99	3.43	4.16		3.94	2.38	2.96
3.29	2.04	2.82		1.23	3.1	3.26		3.27	3.22	4.23		3.63	2.62	2.61
3.7	2.41	2.71		1.29	3.03	3.63		2.85	2.59	3.75		3.36	4.58	2.89
2.88	1.02	3.96		1.25	2.97	2.98		2.53	2.63	2.93		2.91	4.29	3.76
2.19	1	3.33		1.27	3.75	2.23		2.77	2.59	3.00		1.97	3.68	3.20
2.13	1.03	3.57		1.25	3.29	2.29		2.52	2.56	3.02		1.43	3.44	2.78
2.05	1.09	2.86		1.27	3.02	2.41		3	2.6	3.23		2.05	3.14	3.42
2.05	1.02	3.27		1.29	3.42	2.59		3.18	2.44	3.34		2.46	3.48	2.46
2.61	1.04	3.26		1.3	3.33	2.45		3.27	2.64	2.82		2.55	3.07	2.25
2.91	1.13	2.96		1.23	3.33	2.46		3.06	2.94	2.99		2.87	3.61	2.45
2.99	1.13	3.23		1.34	3.57	2.55		2.35	2.52	3.32		3.23	3.02	2.90
2.97	0.92	3.33		1.28	3.18	2.20		2.19	2.93	3.50		2.87	3.83	2.52
2.76	0.94	3.36		1.27	3.01	1.88		2.89	2.71	2.90		3.15	3.57	2.59
2.49	0.95	3.38		1.31	3.75	1.87		3.16	2.62	3.14		2.87	3.15	3.02
2.71	0.93	3.42		1.38	3.54	1.82		2.59	2.35	2.91		2.62	3.25	2.94
2.62	1	1.86		1.51	3.11	1.69		2.58	2.77	3.35		2.49	3.29	3.35
2.89	1.23	3.44		1.43	3.1	1.85		3.02	2.8	2.90		2.79	3.66	3.52
3.13	1.04	3.45		1.46	3.02	1.65		3.07	2.68	2.94		3.09	3.06	3.36
2.58	1.2	3.32		1.48	2.82	1.99		2.99	2.64	2.95		3.12	4.04	3.97
3.4	1.15	3.02		1.54	2.35	1.95		3.27	2.83	3.67		2.52	4.35	3.21
3.03	1.2	3.42		1.43	2.79	1.78		1.37	2.72	3.05		2.95	3.75	3.84
2.8	1.05	3.38		1.4	2.96	2.35		0.94	2.76	3.45		3.27	3.77	3.60
2.68	1.17	3.58		1.52	3.43	2.32		0.93	2.88	3.04		3.72	3.44	3.50
2.31	1.03	2.90		1.57	3.35	2.43		1.02	2.61	3.02		2.49	3.51	3.39
2.72	1.13	2.28		1.44	3.3	2.85		1.07	2.5	3.56		2.95	4.35	2.92
2.68	1.03	2.38		1.59	3.01	2.47		1.13	2.55	2.71		2.95	2.93	3.11
2.5	1.04	2.56		1.47	3.13	2.28		1.19	2.48	3.64		3.08	3.41	4.02
2.58	1.13	2.32		1.49	1.57	1.85		0.78	2.33	3.16		3.03	2.07	3.93
2.6	1.05	2.54		1.46	2.01	2.26		0.84	2.72	2.49		2.88	3.56	3.71
2.98	1.01	2.96		1.37	1.8	2.55		0.82	2.66	2.22		3.05	3.12	3.58
3.04	0.91	1.60		1.39	1.78	2.63		0.88	2.59	3.60		2.81	4.2	3.02
2.97	0.85	1.83		4.14	1.23	2.74		0.84	2.96	4.67		2.9	3.18	3.21
2.86		2.23		1.25	1.11	3.37		0.82	2.69	3.54		2.89	3.11	3.95
2.9		2.32		1.4	1.32	2.43		0.79	2.84	3.32		2.7	2.95	3.57
2.87		2.33		1.38	1.23	2.32		0.84	2.52	4.86		2.72	2.89	3.90
2.85		2.53		1.42	1.21	2.25		0.81	2.63	4.09		3.14	2.8	2.61
2.71		2.76		1.39	1.15	2.80		0.83	3.09	5.00		2.3	2.85	3.35
3.32		2.44		1.39	2.65	2.81		0.77	2.6	3.41		2.84	3.11	3.35
2.3		2.28		1.34	2.97	2.95		0.85	2.73	3.39		2.83	3.12	3.76
2.45		2.19		1.35	2.53	3.15		2.44	2.99	3.96		2.48	2.94	3.48
2.75		2.14		1.35	2.14	2.88		2.56	2.78	3.96		2.49	3.1	3.83
2.67		2.17		1.42	2.41	2.87		2.32	2.53	3.66		2.85	2.75	3.89
2.71		2.10		1.38	3.24	3.83		2.27	2.9	4.98		2.31	3.13	4.18
2.74		1.75		1.47	1.07	3.26		2.6	2.8	4.30		2.23	2.94	2.03
2.74		2.84		1.47	2.63	3.09		2.64	2.65	3.87		2.59	3.63	3.57
3.41		2.87		1.39	2.59	1.42		0.9	2.94	3.82		2.71	2.84	3.27
2.81		3.20		1.4	2.17	2.32		0.91	2.91	4.89		2.75	3.2	3.10
2.61		2.76		1.38	1.83	2.49		0.84	2.92	4.08		2.85	2.85	3.27
1.14		2.30		1.45	2.01	2.33		0.91	2.98	4.50		2.92	3.28	3.33
1.14		3.08		2.64	1.54	1.82		0.82	3.06	3.74		3.35	2.93	3.72
1.16		3.42		2.84	2.78	2.66		0.87	2.26	4.21		2.84	3.6	4.21
1.2		3.06		2.86	2.81	3.01		0.88	2.72	4.39		2.77	3.6	2.59
1.16		3.53		3.22	2.59	3.17		0.85	3.12	3.92		3.06	1.15	2.93
1.17		3.13		3.85	2.21	3.52		0.85	2.52	3.84		3.2	1.27	2.26
1.2		2.89		3.19	2.44	3.12		0.93	2.55	3.35		3.44	1.12	3.30
1.19		2.95		2.81	3.21	3.76		0.98	2.81	3.69		3.19	1.22	3.07
1.12		2.82		2.32	3.97	3.14		0.94	2.88	4.22		3.36	1.34	3.29
1.22		2.76		3.09		3.20		0.94	2.72	4.43		3.11	1.18	2.87
3.74		3.03		2.35		2.84		0.9	2.67	3.72		3.17	3.15	3.45
3.47		2.74		2.65		3.28		0.95	2.93	3.76		2.81	3.59	3.22
3.85		2.57		2.89		3.56		0.88	2.72	4.44		2.35	3.33	3.27
3.38		2.87		2.45		4.04		0.87	2.63	4.11		2.49	3.33	3.93
3.12		3.32		2.36		3.17		0.88	2.61	3.83		1.28	3.18	3.43
4.26		3.83		3.23		3.10		0.94	2.61	3.70		1.3	2.96	3.87
4.28		3.32		3.72		3.21		0.84	2.86	4.31		1.23	3.14	3.38
3.17		3.60		2.31		3.28		0.92	3.21	5.00		1.27	3.4	3.17
3.7		3.40		2.86		2.77		0.93	2.69	3.78		1.23	2.54	2.66
4.58		2.59		1.26		3.33		0.94	1.78	3.96		1.31	3.67	3.07
3.71		2.39		0.83		3.61		0.89	2.23	3.80		1.23	3.45	3.10
4.41		2.31		1.7		3.12		0.95	2.46	4.97		1.35	3.29	2.95
3.4		2.27		1.68		3.05		0.91	3.9	3.56		1.21	3.3	3.47
3.81		2.20		1.52		3.20		0.92	3.87	3.88		1.3	3.12	3.32
3.75		2.48		1.66		3.40		0.97	4.26	4.65		1.33	2.77	3.65
4.09		3.06		1.6		3.98		0.96	3.52	4.38		1.24	3.58	3.78
3.95		2.69		1.65		3.62		0.92	4.04	4.04		1.29	3.89	3.37
3.73		2.46		1.64		3.64		0.97	3.71	4.01		2.77	3.59	3.77
4.48		2.71		1.68		3.15		0.85	2.84	3.60		3.07	3.3	3.18
3.84		3.23		1.56		2.62		0.87	4.4	4.34		3.71	4.2	3.91
3.75		2.89		1.67		3.23		1.02	3.19	3.91		3.49	3.52	3.31
3.79		2.75		1.75		2.53		0.89	4.65	4.82		3.75	2.59	3.00
3.09		3.03		1.74		2.55		0.94	3.61	4.04		4.36	2.64	3.54
2.47		2.44		1.69		2.56		0.87	3.07	2.90		2.98	3.19	3.33
2.27		2.80		1.72		2.58		0.86	4.73	3.94		3.55	2.72	3.87
1.92		2.66		1.71		2.66		0.89	2.05	3.62		2.71	2.61	4.36
2.05		2.72		1.72		3.15		0.91	1.81	4.34		3.13	2.67	3.52
2.32		2.43		1.6		3.24		0.95	2.25	3.89		3.19	2.71	3.34
2.76		3.07		1.76		3.31		1.19	2.26	3.68		3.5	2.71	3.18
2.36		2.55		1.56		3.17		1.22	2.04	3.60		3.16	2.75	3.55
2.78		2.84		1.55		3.19		1.16	2.19	4.17		2.82	2.56	3.34
2.85		2.05		1.53		2.59		1.23	2.14	3.64		2.91	3.33	2.93
2.88		2.57		1.62		3.28		1.19	2.02	3.95		3.22	2.7	2.93
2.62		2.62		1.68		1.86		0.86	2.18	4.33		2.07	2.53	3.35
2.74		2.72		1.72		2.84		0.82	2.35	3.91		2.69	3.02	3.75
2.71		2.46		1.72		2.77		1	2.25	3.94		2.67	2.93	3.91
2.73		2.50		1.77		3.01		1	2.05	3.43		2.55	2.69	3.82
2.61		2.19		1.57		3.27		1.1	2.1	4.45		2.91	2.79	3.46
2.43		2.91		1.54		3.39		1.01	2.12	4.26		2.45	2.7	3.06
2.54		2.33		1.58		2.67		1.09	1.89	4.69		3.05	3.16	2.89
2.97		2.40		1.62		2.56		1.09	1.71	4.09		4.13	3.44	2.84
2.35		2.73		1.64		2.69		1.13	1.85	4.70		3.36	3.38	2.87
3.38		2.53		1.58		3.34		1.15	2.23	3.86		3.06	3.2	2.44
2.86		2.41		1.38		3.28		1.19	2.11	3.73		3.08	2.92	5.00
2.75		2.70		1.51		3.59		1.08	2.44	3.29		2.79	3.21	4.13
2.84		2.75		1.5		3.40		1.21	2.23	4.24		3.06	3.11	3.05
2.2		3.13		1.5		3.38		1.09	2.1	4.45		3.13	3.16	3.14
2.43		3.65		1.52		3.10		1.02	2.02	4.33		3.51	2.63	3.37
2.63		2.21		1.59		3.04		1.11	2.01	3.98		2.96	3.17	3.83
2.9		2.32		1.53		3.70		1.18	2.43	3.44		2.97	2.97	3.55
2.39		2.17		1.5		3.20		1.22	1.84	3.86		3.12	2.94	3.87
2.63		2.02		1.47		3.23		1.21	2.03	4.21		3.14	2.97	3.71
3.1		3.02		2.58		4.14		1.24	1.85	3.74		3.29	2.87	3.35
2.46		3.77		3.09		3.40		1.18	2.19	5.00		3.09	3.31	3.48
2.28		3.30		2.81		3.46		1.19	2.45	3.44		3	2.72	3.69
2.07		3.81		3.27		3.22		1.23	2.45	4.10		3.61	3.2	3.44
1.83		3.32		2.78		3.90		1.33	2.46	4.42		3.5	2.94	4.11
2.19		3.70		2.9		3.57		1.31	2.88	3.66		3.52	3.54	4.34
2.44		2.48		2.85		1.93		1.3	2.45	3.72		2.97	3.12	3.88
2.08		3.14		1.4		2.28		1.21	2.75	2.34		2.4	2.87	3.18
		2.52		1.38		2.36		1.31	2.39	2.62		2.87	3.58	3.52
		2.12		1.41		1.76		2.14	3.47	2.80		2.61	3.26	3.59
		2.47		1.29		1.71		2.6	3.68	3.57		4.02	2.98	4.04
		2.72		1.42		2.09		2.3	2.81	3.83		3.05	2.95	3.58
		2.53		1.29		2.27		2.06	2.15	3.05		3.43	2.83	3.85
		2.77		1.33		1.77		2.35	2.03	3.21		4.75	2.87	3.99
		2.94		1.4		3.51		2.25	1.82	3.25		2.48	3.51	3.68
		2.36		1.45		3.35		2.32	1.94	2.79		2.66	2.79	3.17
		2.64		1.36		2.75		1.05	2.1	3.90		0.76	3.51	3.04
		2.38		1.29		3.04		1	1.82	3.75		0.8	3.22	2.83
		2.50		1.34		3.40		0.98	1.82	4.51		3.1	2.81	2.89
		3.52		1.34		3.42		1.12	1.85	3.81		2.85	3.2	3.84
		3.69		1.45		2.95		0.99	1.81	2.53		3.19	2.96	3.66
		4.06		1.34		3.59		1.02	1.91	3.00		2.49	2.9	4.10
		4.32		1.38		3.10		1.01	1.83	2.33		2.21	3.33	2.76
		4.14		1.29		3.23		1.1	1.92	2.80		2.63	3.24	2.60
		4.23		1.33		3.75		0.96	1.97	2.42		3.4	3	2.91
		3.82		1.37		3.02		1.01	1.99	3.18		2.52	2.96	2.99
		3.35		1.34		3.11		1.02	2.32	2.87		2.72	3.45	3.25
		4.44		1.34		3.50		0.99	2.18	2.99		3.62	3.34	2.92
		3.00		1.36		3.25		1	2.62	3.02		3.03	3.62	2.50
		3.72		1.37		3.34		1	2.43	2.65		3.23	3.1	3.34
		3.88		1.36		3.25		0.97	2.3	2.83		3.01	3.38	2.99
		3.20		1.37		3.00		1.04	2.55	3.19		2.86	3.27	2.88
		3.27		1.46		3.43		0.97	2.52	1.87		2.62	2.98	1.95
		3.57		1.32		3.38		1.02	2.8	1.82		2.67	3.02	2.41
		4.01		1.33		3.46		1.02	3.73	2.22		2.86	3.34	3.47
		3.86		1.38		2.79		0.92	4.2	2.53		2.75	3.36	2.65
		3.60		1.26		3.14		1.07	2.67	2.94		2.75	3.39	3.03
		3.53		1.25		3.79		1.01	3.31	3.21		3.33	2.7	2.63
		3.68		1.25		3.69		0.98	2.95	3.17		3.06	3.58	3.60
		3.82		1.39		3.26		1.04	3.56	3.31		3.02	2.72	3.72
		3.69		1.35		3.47		1.11	3.67	3.53		2.94	2.99	3.27
		4.06		1.32		4.09		1.03	3.09	3.12		3.36	2.63	3.41
		4.47		1.32		2.64		1.03	3.27	2.82		2.97	2.82	3.23
		3.88		1.39		3.44		2.43	3.26	2.67		2.87	3.33	3.04
		3.56		1.41		3.83		2.18	3.17	2.50		3.83	2.65	3.22
		3.11		2.16		3.74		2.32	3.12	2.78		2.92	2.4	3.20
		4.20		2.35		3.59		2.36	2.41	3.04		2.92	3.37	2.97
		4.25		2.3		3.14		2.05	1.97	3.13		3.28	2.92	3.26
		3.37		1.94		3.53		2.29	2.53	2.98		3.51	3.39	3.64
		3.24		2.15		4.00		1.97	2.49	2.83		3.68	3.86	2.91
		3.49		2.34		3.66		2.01	2.38	3.39		2.9	3.33	3.29
		4.45		2.18		3.83		2.03	2.41	3.34		3.09	2.65	2.69
		3.25		2.28		3.32		2.13	2.49	2.85		1.69	2.4	3.72
		3.51		2.35		3.16		2.05	2.09	3.30		1.59	3.37	3.03
		3.58		2.3		3.26		1.91	2.3	2.83		1.77	2.92	3.47
		4.31		2.14		3.93		1.92	2.61	2.56		1.64	3.39	3.51
		4.01		2.42		2.88		2.25	2.35	3.03		1.74	3.86	2.72
		3.47		2.08		3.40		2.11	2.11	2.86		1.8		3.02
		4.16		2.46		3.46		2.46	2.56	2.73		3.09		3.75
		4.40		1.96		3.44		1.95	2.45	2.80		3.1		2.88
		2.98		2.13		3.35		2.7	2.62	3.15		2.7		2.72
		3.44		2.52		3.19		2.38	2.32	3.19		2.72		2.43
		3.33		2.06		2.81		2.57	2.2	2.79		2.59		2.43
		4.41		2.28		2.93		2.55	2.44	2.80		2.71		2.57
		4.03		2.18		3.68		2.24	2.89	3.05		2.83		2.42
		3.31		2.29		3.63		2.61	2.58	2.71		2.29		2.27
		3.32		2.01		2.77		2.6	2.47	2.75		3.3		2.67
		3.21		2.16		3.16		2.76	2.55	3.18		2.98		3.00
		3.53		2.17		3.10		2.48	3.08	2.88		2.99		3.21
		3.63		2.16		2.98		2.55	3.56	2.33		2.73		3.22
		3.40		2.01		2.75		2.03	3.35	2.68		2.56		3.72
		3.22		1.87		3.75		2.21	3.33	2.24		2.56		3.47
		3.11		1.75		3.04		1.94	3.32	2.28		3.47		3.59
		4.35		1.97		2.99		2.44	3.24	2.33		3.07		3.77
		3.64		1.74		2.70		2.58	3.55	2.75		3.38
		3.31		1.56		2.97		2.38	3.47	2.41		3.36
		3.72				3.00		2.4	3.44	2.34		3.11
		2.51				3.06		2.27	3.17	2.22		3.06
		2.27				3.16		2.07	3.71	2.20		3.33
		2.15				2.94		2.21	3.73	2.66		2.98
		2.23				3.46		2.28	3.63	2.71		3.07
		2.90				3.78		2.15	4.3	2.49		3.33
		2.21				3.04		2.75	3.96	2.15		2.43
		1.99				3.06		2.24	4.77	2.21		2.4
		2.31				3.53		2.13	4.11	2.74		2.42
		2.47				2.98		2.18	4.1	2.73		2.19
		2.69				2.49		2.06	3.82	2.31		1.36
		3.90				2.71		2.16	4.35	1.94		1.66
		2.57				2.46		2.34	4.76	2.17		3.2
		2.51				2.77		2.31	3.96	3.09		2.56
		2.41				2.64		2.2	4.33	2.53		2.81
		2.38				3.18		2.26	3.97	2.89		2.35
		1.97				3.06		1.77	3.24	2.87		1.04
		2.19				3.61		2.12	4.06	2.48		1.17
		2.05				4.12		1.99	3.36	2.76		1.08
		2.42				3.40		2.36	4.12	3.07		1.1
		3.39				3.87		1.19	4.19	3.06		1.17
		3.45				3.49		1.19	4.31	2.85		1.19
		5.00				3.31		1.65	3.95	2.58		1.11
		2.87				4.24		1.83	3.99	2.83		1.18
		3.84				3.75		1.7	4.65	2.69		2.65
		3.33				3.55		2.42	4.12	3.34		2.26
		3.42				3.82		2.07	3.95	2.86		2.48
		4.01				3.85		2.06	4.42	3.19		2.58
		4.11				3.61		2.11	4.05	3.29		2.63
		3.58				3.02		2.02	4.47	2.69		1.79
		3.75				3.70		3.03	3.22	2.73		2.76
		2.68				3.28		3.05	3.43	2.42		2.92
		2.97				3.86		3.49	3.46	1.91		2.98
		3.09				3.33		3.23	3.16	1.75		4.09
		3.12				3.51		3.35	3.51	2.81		3.61
		2.95				2.77		0.92	2.37	3.32		2.47
		3.96				3.06		2.88	2.47	3.15		4.37
		3.22				2.59		0.51	3.07	2.41		3.4
		3.91				2.95		0.51	3.79	2.87		3.55
		3.85				4.00		0.5	4.57	2.37		4.52
		3.53				3.32		0.48	2.59	2.56		3.92
		3.64				3.08		0.52	3.15	2.74		3.71
		3.60				3.40		0.48	3.12	1.95		3.15
		4.14				3.64		0.51	4.37	2.15		3.57
		3.31				4.15		0.58	3.2	1.85		3.25
		3.54				3.52		0.52	3.28	1.76		3.45
		2.80				3.49		2.61	2.24	1.90		3.87
		3.57				3.37		2.73	3.39	1.89		3.25
		3.31				3.91		2.52	3.14	1.99		4.65
		3.10				3.07		3.07	3.33	1.87		3.6
		2.71				3.80		1.71	2.97	1.62		3.59
		2.76				3.44		1.47	2.8	1.35		3.32
		3.68				3.15		1.45	2.82	2.07		3.75
		3.75				3.20		0.31	2.85	1.80		4.07
		3.69				3.96		1.78	3.09	2.17		3.88
		3.47				3.70		1.83	3.11	2.08		4.56
		3.86				3.60		2.1	3.09	2.09		3.43
		3.84				3.14		1.77	3.46	2.35		3.62
		5.00				3.41		1.78	2.92	1.61		3.67
		3.93				3.22		2.22	3.46	1.85		3.42
		4.39				3.85		2.06	3	1.88		3.13
		3.52				3.05		2.31	3.02			3.64
		3.64				3.91		1.82	3.27			2.3
		2.04				3.19		1.78	3.36			2.61
		2.41				3.47		1.77	3.35			2.48
		2.43				3.83		1.71	3.58			2.45
		2.18				3.70		1.74	3.95			2.94
		2.25				3.30		1.93	2.62			2.72
		2.09				3.82		2.14	3.32			2.22
		2.18				4.37		1.85	3.6			2.64
		2.32				2.85		1.53	2.92			2.2
		2.19				3.75		1.69	3.68			2.52
		2.33				2.80		1.49	3.76			2.78
		2.42				3.52		1.87	3.46			2.95
		2.73				3.61		1.65	4.1			2.46
		2.69				3.20		1.47	3.56			2.92
		2.68				3.47		2.93	4.2			3.1
		2.39				3.34		3.29	3.21			2.4
		2.80				3.66		3.09	2.46			2.79
		3.24				3.31		3.5	3.3			2.54
		3.18				3.34		2.92	2.74			2.84
		3.39				3.60		3.29	3.55			3.13
		3.02				3.38		3.11	3			2.13
		3.24				3.80		3.08	3.28			2.63
		2.69				3.07		3.05	2.58			3.05
		2.77				3.98		2.71	2.64			2.82
		3.10				2.66		3.19	3			2.42
		3.08				3.22		3.21	2.46			2.9
		2.66				3.51		3.45	2.93			2.91
		3.47				3.48		2.79	2.8			2.49
		3.03				3.16		2.65	2.62			3.04
		3.65				2.86		2.6	1.05			2.56
		3.08				3.31		2.92	0.99			2.89
		2.71				2.39		3.29	1.06			2.46
		3.67				2.86		2.82	1.05			2.77
		2.86				3.00		2.96	1.03			2.75
		2.99				2.47		2.57	0.99			2.73
		3.52				2.75		2.54	1.03			2.5
		3.15				2.58		2.54	1.01			2.71
		3.30				3.13		2.77	0.96			2.85
		2.81				3.36		2.69	0.96			3.43
		3.37				2.43		3.53	1.14			2.98
		3.01				2.67		2.99	0.99			2.37
		2.61				3.11		3.17	1			2.7
		3.49				3.37		2.97	1.06			2.95
		4.04				3.03		2.81	1			3.39
		3.70				3.11		2.97	1.04			2.64
		4.38				3.20		2.72	1.05			2.66
		4.50				3.33		3.38	1.03			2.67
		3.47				3.18		3.01	2.26			2.44
		3.43				3.03		1.52	1.9			3.39
		3.53				2.70		2.43	2.95			2.95
		4.64				3.19		2.89	1.42			2.23
		3.33				3.00		2.62	1.99			2.04
		3.19				2.76		2.35	1.36			2.12
		3.22				2.88		2.83	1.68			2.19
		3.28				3.04		2.19	1.62			1.76
		3.92				3.94		2.87	2.35			2.02
		3.49				3.55		2.74	3.47			2.18
		3.83				2.80		3.16	3.81			1.94
		3.71				3.07		2.6	3.33			3.3
		4.46				2.87		3.49	3.77			3.43
		3.45				4.00		3.05	2.62			2.43
		3.55				3.45		2.64	5			2.54
		3.09				3.65		2.69	3.45			1.96
		3.74				2.84		2.84	3.66			1.94
		3.79				4.87		2.73	3.58			2.71
		3.86				3.52		2.8	3.16			2.75
		3.06				3.32		2.67	3.35			2.52
		3.02				3.34		1.06	3.42			2.53
		3.78				3.18		2.32	3.8			2.84
		4.42				3.91		2.28	4.3			3.21
		3.86				3.57		2.31	3.1			2.96
		3.06				3.78		1.7	3.97			2.61
		3.20				4.01		1.63	3.13			2.76
		3.58				3.63		1.87	1.11			2.74
		3.33				3.47		1.98	1.11			2.53
		3.42				3.43		1.76	1.27			2.27
		3.24				3.44		1.78	1.3			2.66
		4.29				3.07		1.89	1.21			2.7
		2.94				3.03		1.72	0.66			2.66
		3.89				3.18		1.83	1.13			2.85
		2.95				3.71		1.87	3.09			2.63
		3.34				3.37		1.48	3.57			2.58
		2.95				2.82		1.68	2.77			2.87
		2.86				3.49		1.7	3.07			3.09
		2.05				3.29		1.72	3.14			2.23
		2.03				3.06		1.89	2.96			2.54
		2.33				3.17		1.65	3.15			3
		2.44				3.06		1.64	3.37			2.73
		2.28				3.51		1.78	3.21			3.66
		2.29				2.95		1.72	3.89			3.83
		2.42				3.58		1.64	3.31			3.42
		2.42				3.15		1.65	3.74			1.89
		2.33				3.06		1.76	3.42			1.95
		2.11				3.76		1.88	2.79			2.05
		2.37				3.67		0.84	2.99			1.94
		2.30				3.14		1.01	3.26			1.84
		2.48				3.75		1.98	3.57			1.82
		2.65				3.09		2.21	3.19			1.97
		3.54				2.91		2.63	3.11			2.05
		3.34				2.07		2.55	3.88			2.4
		3.16				3.20		2.34	3.05			2.81
		3.15				3.02		2.34	2.97			2.8
		2.76				3.04		2.22	3.51			2.48
		2.79				3.31		2.39	3.39			3.51
		2.93				3.03		2.37	3.34			4.44
		3.80				2.99		2.58	3.77			3.2
		3.22				3.48		2.29	3.16			3.64
		3.13				3.32		2.31	3.04			2.99
		3.11				2.97		2.19	3.18			3.06
		3.11				2.94		2.41	4.21			3.1
		3.37				3.17		0.83	3.19			2.31
		3.14				2.83		1.75	3.85			2.34
		2.90				3.32		2.01	3.23			4.34
		3.92						2.57	3.59			3.2
		3.15						2.44	3.04			3.25
		3.26						2.2	3.05			4.27
		2.85						2.7	3.22			2.94
		3.28						2.12	3.3			3.66
		3.23						2.57	3.13			4.42
		3.18						2.77	3.11			3.97
		3.17						2.19	3.27			3.93
		3.24						2.8	3.12			3.29
		2.82						2.1	3.23			3.72
		2.48						2.27	3.24			4.07
		1.67						2.24	3.22			4.36
		3.37						2.41	3.36			4.47
		3.52						2.45	3.14			4.06
		2.09						2.16	2.97			3.92
		1.96						2.08	3.63			4.04
		2.19						2.07	3.26			3.5
		3.38						1.6	2.86			2.8
		3.08						2.03	3.5			4.17
		3.66						1.99	3.29			3.36
		3.37						1.85	3.51			3.62
		3.25						2.51	3.46			3.27
		3.44						2.4	3.33			3.68
		3.56						2.44	2.66			2.38
		3.31						2.42	3.36			3.57
		2.77						2.68	3.52			3.58
		3.11						2.5	3.6			3.33
		3.00						1.93	3.54			3.68
		2.80						2.45	3.55			3.83
		3.16						2.01	4.34			4.44
		3.22						1.81	4.15			3.65
		2.52						2.8	3.64			3.3
		2.34						2.69	2.93			3.26
		2.39						2.68	3.83			3.61
		2.72						3.56	3.37			3.46
		3.57						3.48	3.26			3.93
		2.95						2.72	3.82			3.59
		2.81						2.81	4.01			4
		3.18						3.38	4.05			3.92
		3.13						3.28	2.99			3.46
		2.92						3.04	2.38			3.22
		2.69						2.99	2.56			3.32
		3.63						2.91	3.13			3.99
		3.79						3.15	3.19			3.73
		3.43						3.27	3.58			3.56
		3.22						3.12	2.67			3.08
		3.28						3.08	2.46			3.44
		3.27						2.76	4.31			3.56
		2.09						3.6	1.56			2.88
		2.03						2.31	1.38			3.03
		2.25						2.5	1.11			3.07
		1.85						2.29	1.39			2.61
		1.99						2.56	3.34			3.04
		2.24						2.02	4.24			3.39
		3.15						1.99	4.26			2.77
		3.06						1.91	3.42			2.36
		3.53						2.42	3.45			3.11
		2.70						2.32	4.12			2.87
		2.64						2.27	3.53
		2.82						2.96	3.29
		2.42						2.61	2.64
		2.79						2.84	3.16
		2.91						2.78	3.25
		3.33						2.86	4.13
		3.02						2.69	4.54
		2.99						2.81	2.44
		3.23						2.61	3.85
		3.23						2.29	4.43
		2.95						2.7	3.68
		2.61						3.08	4.31
		3.11						2.91	3.76
		2.92						2.82	4.24
		2.30						2.57	3.69
		2.52						2.77	3.78
		2.30						2.34	3.27
		2.74						2.62	3.76
		3.04						2.7	3.16
		2.64						2.25	3.95
		2.38						1.75	2.62
		2.82						3.17	2.53
		3.12						2.11	2.54
		4.00						2.23	2.93
		2.78						2.4	3.46
		1.90						2.63	3.2
		2.51						2.04	4.37
		2.20						2.03	3.69
		2.76						2.81	3.82
		2.11						2.08	2.59
		2.24						2.32	2.72
		2.81						2.02	2.58
		2.73						2.75	3.01
		2.45						2.35	3.45
		3.16						2.32	3.33
		3.09						2.53	3.37
		3.22						1.93	3.07
		2.75						2.75	2.58
		2.68						2.33	2.84
		2.40						1.88	2.56
		2.77						2	2.69
		3.09						2.08	2.53
		2.69						2.78	2.4
		2.01						3.24	2.24
		2.90						0.86	2.61
		2.33						0.85	4.49
		2.02						0.85	2.14
		2.27						2.44	2.45
		1.97						2.01	2.09
		2.21						2.2	2.23
		2.26						3.22	3.03
		2.18						2.8	3.3
		2.09						2.52	3.28
		2.10						3.3	3.3
		1.93						2.85	3.68
		2.08						3.6	4.24
		2.01						2.81	3.85
		1.97						2	2.13
		1.76						1.92	2.44
		1.87						2.06	3.16
		3.51						2.19	2.75
		3.00						2.18	3.32
		3.52						2.23	2.97
		3.40						0.93	3.8
		3.27						0.92	3.06
		3.72						0.99	3.92
		2.87						0.96	3.3
		3.26						0.84	2.9
		4.02						0.96	3.33
		3.31						0.91	4.05
		3.85						2.29	3.3
		3.53						0.58	3.58
		4.04						0.6	3.3
		3.51						0.6
		3.51						0.58
		3.82						0.59
		3.63						0.53
		3.26						0.58
		3.80						0.6
		3.63						0.57
		3.69						3
		3.80						1.96
		3.54						2.14
		4.20						1.64
		4.15						1.68
		3.88						1.67
		3.95						1.54
		3.47						1.67
		2.77						1.55
		3.05						1.64
		3.57						1.34
		3.93						1.52
		3.44						1.45
		4.22						1.48
		2.86						1.77
		2.56						1.78
		3.40						1.47
		3.50						1.51
		3.42						1.66
		3.35						1.92
		3.27						1.66
		4.12						1.71
		2.97						1.45
		2.85						1.56
		2.86						1.94
		3.07						1.61
		3.54						1.63
		3.07						1.62
		2.97						1.75
		3.72						1.61
		3.40						1.54
		4.38						1.67
		3.44						1.89
		4.90						1.84
		3.65						1.71
		4.29						1.73
		3.23						1.65
		3.94						1.46
		3.49						1.58
		4.05						1.79
		3.45						1.81
		3.40						1.68
		3.82						1.94
		3.54						1.77
		3.19						1.73
		4.03						1.63
		2.99						1.86
		3.87						1.7
		3.22						1.68
		3.03						1.67
		2.68						2.62
		3.97						2.87
		3.64						2.15
		2.98						2.5
		3.38						1.86
		2.92						1.72
		2.98						1.55
		2.46						1.6
		2.45						1.55
		3.14						1.98
		2.80						1.84
		3.17						1.83
		3.33						2.29
		2.76						1.97
		2.64						1.21
		2.57						2.43
		2.46						2.19
		2.69						2.64
		2.93						2.21
		3.16						2.34
		2.43						2.85
		2.59						2.68
		2.97						3.09
		2.55						2.84
		2.18						2.81
		2.16						2.8
		3.09						2.9
		2.59						2.34
		2.83						3.01
		2.59						2.71
		2.48						2.81
		2.52						2.36
		1.89						2.87
		2.31						2.69
		2.06						1.28
		2.26						1.24
		2.83						1.15
		2.45						3.2
		2.68
		2.87
		2.60
		2.83
		2.73
		2.47
		2.87
		2.84
		2.86
		2.43
		2.61
		2.49
		2.49
		2.42
		2.91
		3.23
		2.75
		2.46
		2.71
		4.68
		5.00
		4.31
		3.54
		5.00
		4.37
		3.92
		4.98
		4.24
		3.73
		4.45
		3.87
		4.97
		4.00
		3.44
		3.95
		4.63
		5.00
		3.14
		2.77
		2.77
		3.25
		2.65
		2.77
		2.76
		2.90
		2.33
		2.34
		2.48
		2.82
		2.74
		2.64
		2.38
		2.70
		2.16
		2.52
		2.58
		2.93
		2.92
		2.90
		3.17
		2.75
		2.79
		2.39
		2.49
		2.93
		2.53
		2.85
		3.02
		2.57
		2.48
		3.09
		2.62
		2.43
		2.68
		2.90
		2.68
		2.22
		2.52
		2.44
		2.48
		2.89
		2.43
		2.27
		2.13
		2.58
		2.19
		2.37
		2.70
		2.54
		2.73
		2.35
		3.14
		1.57
		1.55
		1.73
		1.96
		2.10
		2.62
		1.59
		1.90
		2.23
		2.72
		2.64
		2.88
		1.02
		0.91
		1.04
		2.11
		1.95
		2.46
		2.75
		2.44
		2.42
		2.50
		2.89
		2.92
		2.32
		3.10
		2.54
		2.72
		0.61
		0.55
		0.49
		0.44
		0.49
		0.56
		0.54
		2.57
		2.44
		2.63
		2.68
		2.95
		2.99
		2.18
		3.18
		3.22
		2.95
		2.83
		2.86
		2.10
		2.59
		2.70
		2.42
		2.45
		2.73
		2.39
		2.73
		2.69
		1.78
		2.56
		2.93
		2.38
		2.56
		2.47
		2.06
		2.04
		2.31
		2.12
		1.98
		1.63
		1.91
		2.30
		2.37
		2.27
		2.31
		2.08
		2.35
		2.23
		2.34
		3.21
		2.72
		2.86
		2.68
		2.60
		2.87
		2.57
		2.53
		2.99
		2.86
		2.68
		3.21
		2.36
		2.83
		3.16
		3.43
		2.83
		2.51
		2.81
		2.98
		2.47
		3.30
		3.26
		3.05
		2.84
		3.07
		3.05
		3.09
		3.07
		3.17
		3.07
		3.44
		2.58
		2.68
		2.62
		2.52
		2.62
		2.65
		2.38
		1.92
		2.12
		2.06
		2.28
		2.47
		2.78
		2.36
		2.13
		2.58
		2.47
		2.63
		2.86
		2.27
		2.68
		2.60
		2.57
		2.78
		2.37
		3.06
		3.07
		2.55
		2.85
		3.41
		2.37
		2.44
		2.16
		3.02
		2.64
		2.54
		2.98
		2.86
		2.68
		2.91
		2.36
		2.55
		2.83
		2.13
		2.41
		2.01
		2.18
		2.24
		2.38
		2.94
		2.21
		2.40
		2.51
		2.63
		2.63
		2.67
		2.94
		2.54
		3.94
		3.09
		2.82
		2.89
		2.92
		2.76
		2.84
		3.51
		3.31
		3.64
		3.16
		1.51
		2.71
		3.22
		3.36
		3.31
		2.44
		2.42
		2.33
		2.85
		2.92
		2.87
		2.78
		1.88
		2.08
		1.84
		2.30
		2.72
		2.34
		2.34
		2.16
		1.98
		1.84
		1.93
		1.78
		1.33
		1.27
		1.42
		1.28
		1.84
		2.56
		2.72
		2.29
		2.13
		2.69
		2.34
		1.98
		2.30
		2.07
		1.91
		2.10
		1.88
		2.30
		1.98
		2.01
		2.25
		2.45
		2.31
		2.18
		2.71
		2.59
		2.54
		2.95
		2.50
		2.59
		2.63
		2.26
		2.27
		2.31
		2.47
		2.65
		2.53
		2.15
		2.01
		2.42
		2.81
		2.38
		2.50
		2.46
		2.51
		1.52
		1.75
		2.77
		2.79
		2.11
		2.14
		2.88
		2.75
		2.37
		2.46
		2.36
		2.09
		1.96
		2.85
		2.95
		1.81
		2.46
		1.99
		2.45
		2.15
		1.98
		3.06
		3.14
		2.53
