# Supplementary material for: Active regulation of the epidermal growth factor receptor by the membrane bilayer
Source: eLife. 2026 Apr 14;14:RP108789. doi: 10.7554/eLife.108789 (PMC13078784; doi:10.7554/eLife.108789)
Supplement: Figure 3—figure supplement 4—source data 1. [file elife-108789-fig3-figsupp4-data1.csv]

smFRET experiments
92.5 % POPC,7.5 % Cholesterol				80 % POPC, 20 % Cholesterol
no EGF	EGF	Donor		no EGF	EGF	Donor
Lifetime (ns)	Lifetime (ns)	Lifetime (ns)		Lifetime (ns)	Lifetime (ns)	Lifetime (ns)
2.48	2.42	1.93		2.39	2.55	2.28
0.86	1.4	1.92		2.38	2.77	2.21
0.79	1.19	1.75		2.46	2.26	2.42
0.9	1.14	1.73		2.76	1.76	2.34
0.91	1.21	4.31		3.04	1.74	2.29
0.8	1.05	3.28		2.68	1.77	2.38
0.79	1.08	3.48		3.12	1.18	2.00
0.78	1.33	4.14		2.58	1.34	2.03
0.95	1.14	3.90		2.9	3.63	2.65
0.87	0.86	3.18		3.57	3.22	2.57
0.96	1.14	4.40		3	2.53	2.26
0.83	1.22	3.91		3.66	2.77	2.06
1.82	2.38	3.94		3	3.14	2.46
1.71	2.38	2.91		3.06	3.13	2.23
2.17	2.43	2.43		2.99	1.61	2.31
2.01	2.9	2.74		2.17	1.59	2.42
1.58	2.92	2.55		1.94	1.68	2.35
1.63	2.71	2.24		2.01	1.59	2.29
1.9	2.72	2.02		1.94	2.29	2.52
1.78	3.01	2.21		2.21	3.23	2.50
1.56	2.94	2.29		2	3.23	2.22
1.74	2.76	2.99		2.26	3.41	2.75
1.46	2	3.21		1.69	2.65	2.98
1.6	2.82	3.30		1.79	2.83	2.22
1.77	2.61	3.57		3.17	2.92	2.34
1.06	2.44	3.14		2.73	3.55	2.11
2.32	2.84	4.01		3.42	3	2.24
2.19	2.75	3.99		1.75	3.75	2.36
2.39	3.31	3.43		2.2	3	2.24
2.27	2.68	3.77		2.11	2.62	2.15
2.14	2.48	3.54		1.21	2.98	2.49
2.53	2.68	3.70		1.11	2.73	2.36
2.5	2.27	3.51		1.11	2.72	2.70
2.18	2.54	3.07		1.25	2.72	2.27
2.17	2.05	3.43		1.24	2.55	2.61
1.84	2.47	3.62		1.13	2.78	2.31
2.17	2.99	3.07		1.19	2.86	2.28
1.96	3.45	2.96		1.03	2.82	3.01
2.31	3.05	3.25		2.47	2.23	2.68
1.62	2.6	2.92		2.38	3.08	2.69
1.76	2.78	2.80		2.15	1.89	3.03
1.54	2.46	2.85		2.07	2.46	3.20
1.7	2.63	3.52		3.25	2.19	3.50
1.62	3.97	3.33		3.06	2.45	2.59
1.76	0.58	3.35		3.03	1.29	3.02
1.98	0.59	3.41		3.14	2.42	2.91
1.67	2.24	2.31		2.7	1.89	2.53
2.99	1.63	2.71		3.06	2.07	2.75
2.79	2	2.89		3.03	2.11	3.21
3.24	1.93	2.42		2.52	2.12	2.13
2.7	1.91	2.42		2.82	2.19	2.19
2.42	1.94	2.78		2.55	2.58	2.33
2.54	2.14	2.50		2.36	2.83	2.95
2.04	2.19	3.59		2.16	2.91	2.15
1.96	2.1	4.36		2.72	3	2.51
1.88	1.48	3.19		2.92	3.39	2.87
3.49	2.13	3.39		2.55	2.68	2.39
3.53	2.37	3.44		2.7	2.69	2.60
3.95	1.98	3.29		2.63	3	2.67
2.74	1.97	3.17		2.76	3.86	1.28
2.53	1.9	3.94		2.36	2.73	1.10
2.44	2.36	3.24		1.78	3.38	1.20
2.96	2.05	3.44		2.19	2.38	1.24
2.57	2.26	3.68		2.02	2.38	1.27
2.81	2.46	3.39		2.39	2.76	1.13
2.86	2.46	3.22		2.63	2.91	1.23
2.32	2.24	3.14		2.4	2.56	1.26
2.91	2.48	3.03		2.07	2.71	1.30
2.88	2.5	3.65		3.01	2.41	1.30
3.07	2.02	3.75		3.06	2.32	1.23
2.64	2.43	3.26		3.32	2.17	1.10
1.84	2.15	3.82		2.45	2.15	3.12
2.4	2.16	3.71		2.39	2.56	3.13
2.72	2.49	3.76		2.29	2.07	3.15
2.42	2.7	2.99		2.13	1.97	3.36
2.14	2.24	4.21		2.7	1.91	3.84
2.14	2.08	4.25		2.84	2.38	4.02
2.41	2.61	3.20		3.19	2.11	4.61
2.12	2.43	3.24		2.66	2.83	2.83
2.2	2.78	3.94		1.91	2.56	3.29
2.79	2.81	3.69		2.18	2.72	3.49
2.38	2.82	3.21		2.25	2.76	3.20
3	3.04	4.20		2.4	2.47	4.16
2.69	2.62	3.95		2.2	2.25	3.34
2.35	3.07	3.49		2.29	2.64	2.69
3.34	2.85	1.76		2.49	2.35	3.67
3.72	3.24	1.94		2.73	2.68	3.02
3.81	3.65	1.82		2.52	2.84	3.38
2.89	5	1.90		2.41	2.49	2.99
3.4	4.08	1.98		2.09	2.75	3.46
3.25	3.72	1.95		2.67	2.57	3.23
3.85	3.68	2.09		2.3	2.49	3.06
3.37	3.95	2.20		1.75	2.17	3.74
3.75	3.95	2.22		2.51	2.85	2.93
2.72	3.72	2.08		2.9	2.22	3.34
3.39	3.09	2.18		2.61	3.31	3.47
4.06	3.84	2.29		1.9	3.07	3.14
2.88	3.82	2.21		1.72	3.95	2.91
3.5	3.3	2.07		1.63	2.62	3.13
3.82	3.9	2.10		1.73	2.53	2.94
1.93	3.13	2.61		2.6	2.95	2.81
2.46	4.08	4.69		2.66	1.82	3.34
3.17	3.8	5.00		2.53	1.49	1.70
2.6	3.41	2.87		2.87	2.68	1.86
2.39	3.81	2.75		2.51	2.79	1.86
2.33	2.91	2.89		2.4	2.39	1.92
2.11	2.8	3.05		2.6	2.91	1.75
2.14	3.96	3.36		2.8	2.35	1.94
2.61	4.04	2.67		2.22	2.47	1.93
2.57	3.4	3.02		2.39	2.38	1.85
2.41	3.33	2.98		1.96	2.37	1.72
2.19	3.5	3.49		2.27	2.47	1.96
2.05	3.45	3.01		2.37	2.69	1.81
2.64	3.23	2.93		2.59	2.82	1.79
2.2	3.84	2.71		2.72	3.06	1.89
2.48	3.83	3.05		2.63	2.89	1.72
2.29	3.41	3.15		2.08	3.23	1.81
1.23	3.02	3.18		2.35	2.81	1.82
1.12	2.68	3.28		2.79	2.77	1.97
1.3	1.22	2.58		2.62	2.73	1.78
2.87	1.17	3.05		2.69	2.21	1.89
2.78	1.13	3.01		2.73	2.29	1.98
2.76	1.18	2.66		2.89	2.89	1.95
2.63	1.26	2.43		2.73	2.92	1.82
2.93	1.18	2.96		2.53	2.63	1.61
2.52	1.27	2.60		2.5	2.91	1.67
2.73	1.32	3.07		2.88	2.64	1.88
2.68	1.33	2.65		2.34	2.59	1.80
2.88	1.41	2.54		2.3	2.66	1.81
2.51	1.32	2.66		2.6	2.89	1.85
2.18	1.89	2.51		2.37	4	1.77
2.83	1.8	2.45		2.4	2.33	1.74
2.58	1.21	2.50		2.11	0.86	1.64
2.51	1.41	2.92		2.04	0.82	2.09
2.61	1.23	2.82		3.1	0.89	1.83
2.65	1.43	2.71		3.05	0.9	1.63
2.74	1.53	3.21		2.64	0.98	1.67
2.31	1.52	2.51		2.19	0.96	1.86
2.48	1.52	2.82		2.81	0.91	2.05
2.24	1.61	2.68		2.81	0.8	1.71
1.95	1.72	2.75		2.33	2.76	1.76
2.63	1.72	2.85		2.75	2.05	1.92
2.87	1.47	2.66		2.39	2.4	1.98
2.53	2.52	2.91		2.58	2.32	1.74
2.52	2.64	3.28		2.83	2.71	1.55
2.49	2.33	2.57		2.61	2.52	1.68
2.76	2.87	2.78		1.88	3.68	1.85
2.52	2.54	2.80		2.11	2.79	1.82
2.11	2.93	2.82		2.46	2.01	0.81
2.8	2.95	3.23		2.87	2.93	0.92
2.38	3.6	3.09		2.36	3.09	0.93
2.32	3.35	2.88		0.57	2.77	0.86
2.18	2.68	2.69		0.78	3.14	0.94
2.63	2.94	2.94		3.15	2.93	0.88
2.96	2.66	2.97		2.64	2.89	0.85
2.6	2.88	2.70		3	2.96	0.97
2.55	2.9	3.14		3.6	2.66	0.85
2.87	1.54	3.24		3.06	3.01	1.07
2.61	1.66	2.92		2.97	2.51	1.67
2.82	1.65	2.95		3.34	3.31	3.65
2.71	1.62	2.67		2.83	2.65	1.23
2.88	1.55	3.47		3.88	2.86	0.97
2.19	1.51	2.68		3.29	3.11	1.26
2.82	1.65	2.55		1.96	2.89	1.26
2.72	1.68	2.85		2.05	3.15	1.40
2.83	1.68	2.78		1.78	2.23	1.28
2.8	1.61	2.71		1.85	2.43	1.32
2.64	1.5	2.76		2.06	1.89	1.32
2.8	1.58	2.75		1.82	2.84	1.32
3	1.68	2.91		1.09	2.48	1.36
4.52	1.74	2.78		1.03	2.62	1.38
4.53	1.67	2.92		1.09	2.9	1.40
4.55	1.53	2.74		0.92	2.86	3.80
4.61	1.84	2.54		2.96	4.05	3.31
4.53	1.75	1.95		2.87	3.15	3.40
4.72	1.58	2.14		3.65	3.71	2.82
4.64	1.63	2.08		3.25	2.95	2.71
4	1.7	2.22		3.15	2.43	2.81
4.43	1.64	2.39		3.14	2.01	3.07
4.8	1.7	2.69		2.99	1.71	3.58
4.14	1.56	2.35		2.26	1.74	3.03
4.81	1.73	2.61		2.83	1.99	2.71
4.94	1.7	2.10		2.67	2.16	3.21
3.12	1.76	2.38		3.2	1.86	3.19
4.34	1.51	2.06		3.25	2.65	2.43
4.37	1.73	2.11		2.77	4.18	3.17
4.5	1.51	2.53		2.42	2.4	2.84
4.06	1.6	2.53		1.55	2.48	3.23
3.76	1.55	2.29		1.71	2.87	3.00
4.3	1.68	2.31		4.2	2.8	2.51
4.62	1.65	2.03		3.24	2.85	3.04
2.55	1.65	1.91		3.36	2.52	2.97
3.14	1.61	2.42		2.75	2.85	2.86
3.45	1.47	2.14		2.85	2.59	2.73
3.36	1.59	1.73		3.04	2.13	3.47
2.93	1.45	1.67		3.52	3.03	3.33
3.42	1.59	1.55		2.67	3.43	3.68
3.38	1.63	1.76		2.98	2.3	2.75
2.88	1.68	1.57		3.04	2.66	2.88
2.87	1.5	1.52		2.66	4.77	2.83
3.04	1.56	1.57		2.98	2.94	2.85
3.18	1.61	1.81		3.04	2.37	3.14
3.06	1.65	1.83		2.82	2.11	3.35
3.04	1.53	1.54		2.88	2.13	4.16
3.56	2.11	1.86		2.84	1.59	3.20
3.34	3.84	1.45		3.58	2.25	3.27
3.51	2.78	1.73		3.37	2.85	3.78
3.06	3.79	1.59		2.77	1.94	4.63
3.67	3.25	2.03		2.94	1.9	4.66
2.96	3.06	2.03		1.63	1.61	3.49
3.18	2.98	2.34		2.14	2.2	3.37
2.54	4.22	2.28		2.43	3.04	3.74
2.81	3.85	2.52		2.35	2.57	3.65
3.11	3.62	1.96		2.1	2.59	2.48
2.98	3.4	2.54		2.13	2.56	3.48
3.19	3.38	2.53		1.62	3.05	2.85
3.12	3.34	2.97		2.43	2.85	2.67
3.04	3.15	2.96		2.44	2.46	2.91
3.15	2.56	2.82		2.08	1.88	2.83
3.11	2.68	2.59		1.76	1.64	2.43
3.12	2.36	2.73		1.92	2.82	3.27
2.94	2.28	2.63		2.7	2.43	2.88
3.41	2.37	2.92		2.63	2.81	2.92
3.41	2.47	2.73		2.18	2.34	3.03
3.36	2.45	3.04		2.6	1.81	2.86
3	2.16	1.67		2.12	1.72	2.91
2.75	2.78	1.70		2.02	1.59	2.37
3.31	2.84	1.41		3.67	1.72	3.11
0.85	2.78	2.89		2.71	1.62	3.09
1.27	2.75	2.89		3.28	1.51	2.85
0.86	2.56	2.67		3.32	2.72	3.41
0.71	2.81	2.86		3.47	1.62	3.11
0.93	2.61	2.61		3.1	2.48	3.30
1.31	2.6	2.88		3.34	2.7	3.35
1.41	2.23	2.90		3.45	3.26	2.63
1.5	2.33	3.03		3.22	3.07	3.02
2.03	2.16	2.61		2.69	2.82	2.63
1.94	2.12	2.83		4.36	1.84	3.83
1.52	2.37	2.68		2.17	1.83	3.01
1.83	1.9	2.98		2.86	2.23	3.53
1.74	2.65	1.99		2.59	2.07	3.15
1.37	4.15	1.46		2.32	1.95	3.22
1.52	3.51	2.86		2.95	2.24	5.00
1.32	3.42	2.81		3.26	2.02	4.87
1.38	3.39	1.30		3.23	2.43	4.69
1.4	3	1.15		2.72	1.46	5.00
1.4	2.9	1.23		2.43	2.24	5.00
1.58	3.45	1.32		1.88	2.03	5.00
1.34	4.34	1.17		2.47	1.24	5.00
1.26	3.2	1.19		3.53	1.89	5.00
1.28	2.71	1.25		2.9	1.84	3.77
1.32	2.91	1.27		4.05	1.35	5.00
1.45	2.48	1.31		3.31	2.58	5.00
1.26	3.56	1.24		2.77	1.86	3.54
1.32	1.26	1.24		1.25	1.63	4.64
1.26	1.34	1.30		1.16	3.35	5.00
1.19	1.33	1.25		1.16	2.94	3.82
2.96	2.84	1.30		1.14	2.8	4.34
2.69	2.52	1.25		0.99	2.9	5.00
3.15	2.55	1.23		0.89	2.67	4.89
3.25	2.83	1.23		0.71	2.71	4.22
2.59	2.74	1.31		0.71	2.47	4.42
2.3	3.06	1.29		2.86	2.48	5.00
2.29	2.71	1.24		2.89	3.25	4.77
2.35	2.95	1.26		2.92	5	4.80
2.42	2.66	1.21		2.26	5	5.00
2.59	2.9	1.22		1.88	5	5.00
2.03	2.93	1.19		2.01	5	5.00
2.12	3.32	1.19		2.34	4.46	4.76
2.62	3	1.26		2.26	5	5.00
3.1	2.98	1.20		1.46	5	5.00
2.66	3.04	1.19		2.23	2.18	4.36
3.37	3.09	1.31		2.71	1.95	5.00
2.97	3.24	1.13		2.77	2.54	5.00
2.9	1.97	1.21		3.27	1.23	5.00
3.05	2.87	1.20		2.92	1.42	5.00
2.82	2.66	1.29		2.33	1.22	5.00
2.37	2.55	1.66		2.62	1.17	5.00
3	2.41	3.53		2.15	1.07	5.00
2.83	2.43	3.38		2.34	1.08	5.00
3.09	2.67	3.60		3.15	2.3	4.74
2.86	2.56	3.54		3.35	2.52	5.00
3.43	2.84	2.46		3.01	2.56	5.00
2.64	2.86	1.96		2.89	2.68	5.00
3.16	2.42	2.59		2.69	2.21	4.53
3.69	2.64	3.07		2.8	2.59	4.57
2.68	2.5	2.85		2.63		4.45
2.77	2.91	2.79		2.85		5.00
2.68	2.72	2.33		3.74		3.95
3.31	2.64	2.89		3		5.00
3.22	2.53	5.00		3.37		4.08
3.12	2.56	2.89		3.88		1.40
2.65	2.72	2.50		2.99		1.36
2.53	3.15	2.58		3.34		1.43
2.6	2.92	2.64		3.31		1.50
3.13	3.04	2.70		2.39		1.50
3.32	2.94	2.60		3.63		1.52
2.39	2.56	2.45		3.44		4.02
2.85	2.81	2.48		2.74		3.75
3.24	2.78	2.51		3.12		4.18
3.82	2.91	2.37		5		3.41
4.15	2.77	2.57		3.39		4.25
3.26	2.77	2.71		2.75		3.72
4.29	2.87	2.95		3.36		3.65
3.83	2.7	2.82		3.29		4.34
3.33	3.16	3.77		3.21		3.79
3.98	2.67	5.00		2.78		3.86
3.6	3.03	5.00		2.35		4.04
3.44	3.21	5.00		2.51		3.90
3.6	3.76	5.00		2.27		4.02
3.32	4.24	5.00		2.9		4.72
3.87	3.45	5.00		2.25		4.77
3.53	2.91	5.00		1.88		3.64
3.61	4.14	5.00		1.46		4.35
3.87	3.16	5.00		1.1		3.81
3.72	2.92	4.91				3.28
3.97	3	5.00				2.68
3.12	3.33	5.00				2.72
2.28	3.73	5.00				2.18
2.67	3.92	5.00				4.06
2.46	3.35	5.00				2.83
1.66	3.33	5.00				3.30
1.58	1.21	5.00				5.00
1.65	1.26	5.00				3.63
1.51	1.41	5.00				2.65
1.48	1.36	5.00				3.14
1.55	1.87	5.00				3.56
1.42	1.86	5.00				3.14
1.67	1.68	5.00				3.96
1.31	1.76	5.00				3.88
1.36	1.64	5.00				4.91
1.4	3.46	5.00				4.01
1.43	3.4	5.00				3.91
1.61	3.2	5.00				4.11
1.41	4.08	5.00				3.97
1.46	4.79	5.00				3.62
1.55	4.67	5.00				4.40
1.51	3.56	5.00				3.90
3.06	3.51	5.00				3.60
3.08	3.99	5.00				3.13
1.78	4.16	5.00				3.65
1.78	3.96	5.00				3.70
1.62	3.56	4.86				3.84
1.55	3.51	5.00				2.95
1.72	3.11	5.00				3.75
1.81	3.18	5.00				3.70
1.71	3.16	5.00				3.98
1.73	3.27	5.00				3.67
1.74	3.07	5.00				3.93
1.58	3.47	5.00				3.87
1.78	3	5.00				3.58
1.78	3.37	5.00				3.94
1.76	3.32	5.00				3.65
1.92	4.26	5.00				3.76
1.05	3.86	5.00				3.36
0.95	2.93	5.00				2.74
1.18	3.6	5.00				3.27
1.03	3.37	5.00				3.79
2.47	2.95	5.00				3.36
2.84	2.6	5.00				4.70
1.22	2.68	5.00				3.98
1.23	3.56	5.00				3.89
1.34	3.4	5.00				4.49
2.67	3.12	5.00				2.76
4.32	3.4	5.00				3.35
3.13	3.98	5.00				3.78
4.13	3.48	3.53				4.33
3.63	3.51	5.00				4.42
3.85	3.47	5.00				3.14
3.24	2.89	5.00				3.42
3.03	3.54	5.00				3.23
3.16	3.4	5.00				3.35
1.51	3.57	5.00				3.84
1.76	3.85	5.00				3.61
1.67	2.35	5.00				3.64
1.45	2.85	5.00				3.47
1.72	2.9	5.00				4.36
1.61	2.44	4.12				3.51
1.52	2.28	3.58				2.52
1.64	3.93	3.37				2.37
1.76		3.00				2.71
1.58		1.77				2.63
3.42		2.52				2.66
4.31		3.05				3.11
3.11		2.82				4.11
3.03		2.88				5.00
3.51		2.68				3.76
3.05		2.78				2.59
3.35		2.74				2.92
3.24		3.19				2.37
3.01		3.09				3.62
3.26		2.79				2.62
2.79		2.59				2.44
3.39		3.21				2.93
3.62		2.66				2.88
3.19		2.67				2.39
3.88		2.95				2.45
2.97		2.95				2.59
3.04		2.34				2.82
3.69		2.62				2.48
3.45		2.79				2.77
3.06		2.55				5.00
3.42		3.01				3.46
3.42		2.29				3.73
3.19		2.73				3.09
2.58		2.94				3.25
3.64		2.66				3.29
2.62		2.50				3.77
3.02		2.85				2.89
3.29		2.79				2.91
4.05		2.61				3.21
2.9		2.40				2.82
3.46		2.92				2.88
2.87		2.98				4.48
2.88		2.85				4.36
3.57		2.70				3.67
3.31		2.72				3.47
2.4		2.64				4.34
3.57		2.51				4.03
3		2.85				4.35
1.91		2.72				3.17
1.6		2.80				3.83
3		2.62				3.88
2.96		2.96				3.61
3.16		2.70				3.53
1.16		2.84				4.18
2.95		2.88				4.45
2.96		2.83				4.23
3.64		2.92				4.68
3.83		2.71				4.70
2.67		2.85				5.00
2.42		2.49				4.48
2.35		2.83				4.86
3.29		2.64				5.00
3.04		2.43				4.86
2.95		2.48				4.03
2.17		2.87				3.37
2.2		2.91				4.58
2.44		2.71				5.00
2.04		2.79				5.00
2.75		3.31				5.00
2.49		2.92				4.90
2.79		2.68				4.65
2.53		2.73				4.12
3.24		2.75				4.36
2.68		2.53				4.64
3.84		2.69				4.41
1.71		3.06				4.37
1.51		2.92				5.00
1.37		2.88				3.55
1.4		2.89				4.06
1.33		2.90				4.42
3.14		2.58				3.88
3.12		2.85				5.00
3.33		3.07				3.76
3.86		3.18				4.88
2.96		2.71				4.78
2.7		2.88				4.67
3.3		3.07				4.38
3.21		3.30				4.32
2.08		2.89				3.45
3.06		2.92				5.00
3.43		2.97				4.30
4.07		2.78				3.62
3.38		2.98				4.93
0.9		2.95				5.00
1.2		2.93				4.62
1.24		2.87				4.96
1.4		2.83				4.17
1.32		2.71				5.00
1.27		2.67				4.49
1.11		2.96				5.00
2.44		2.90				4.19
2.56		2.91				4.78
2.36		2.86				3.77
2.3		2.75				2.86
2.29		3.06				3.52
3.22		2.84				3.78
2.79		3.72				4.70
3.22		2.40				5.00
3.31		2.67				5.00
2.89		2.70				4.48
2.84		2.34				4.52
2.74		2.55				4.90
3.16		2.73				5.00
3.06		3.23				4.46
3.3		3.47				3.92
3.28		2.69				4.89
3.41		3.08				3.82
3.41		3.64				5.00
3.14		3.31				1.05
3.57		3.30				1.12
3.48		3.40				1.19
3.38		3.05				1.16
3.37		2.84				2.81
2.92		3.48				1.78
2.85		3.40				2.83
2.28		3.35				3.10
2.81		3.47				2.48
2.08		2.87				3.17
2.33		3.30				2.74
2.67		3.46				2.87
2.26		3.78				2.91
2.57		3.42				5.00
1.79		3.86				2.90
1.95		3.83				3.18
2.3		3.56				1.96
2.35		3.30				1.87
2.01		2.98				1.95
2.75		3.05				2.57
2.72		3.49				1.20
2.28		2.78				3.62
1.21		3.23				3.04
2.5		3.74				3.29
2.87		2.74				3.45
2.63		2.74				3.29
2.71		3.59				2.93
2.35		3.44				3.66
2.82		3.12				3.50
2.65		2.89				3.34
3.04		3.45				4.73
2.58		3.62				3.79
2.7		3.02				3.50
2.61		3.82				3.20
2.9		3.27				3.25
2.83		3.70				3.29
2.67		3.00				3.58
2.9		2.84				3.66
2.92		3.37				3.48
3.29		2.94				2.21
3.41		3.31				2.13
2.89		2.97				2.26
2.24		2.81				2.36
1.96		3.26				2.97
1.56		3.02				2.82
2.02		2.65				2.31
2		3.32				3.36
2.1		3.26				3.06
4.41		2.37				2.92
3.32		3.22				2.99
2.99		3.07				3.60
3.5		2.87				3.03
3.52		2.95				2.95
3.16		3.09				2.41
3.64		3.67				3.43
4.2		3.24				2.81
2.71		3.21				3.19
2.56		2.75				3.72
2.61		3.00				3.02
2.52		3.19				3.04
2.61		1.85				3.63
2.26		1.76				3.42
2.29		1.65				3.14
2.44		1.56				3.28
2.55		1.73				2.90
2.13		1.68				3.59
2.42		1.83				3.66
2.21		1.85				5.00
1.85		1.53				2.11
2.07		1.86				2.00
2.28		1.97				1.97
2.69		1.81				1.87
2.27		1.75				2.06
1.92		1.71				1.91
2.7		1.85				2.09
1.53		1.83				1.79
1.29		1.76				1.80
1.31		1.76				1.87
1.15		1.91				1.71
1.18		1.76				2.53
1.28		1.71				1.89
1.19		1.69				1.49
1.15		1.67				2.35
1.28		1.69				2.35
1.21		1.66				2.31
1.22		1.93				2.34
2.38		1.69				2.27
3.09		1.68				2.27
2.75		1.62				2.26
2.89		1.57				2.39
3.12		1.75				2.25
2.52		2.08				2.29
2.4		1.85				2.29
3.22		1.81				2.55
3.17		1.74				2.40
3.73		1.65				2.15
3.38		1.69				2.60
2.63		1.76				2.49
4.49		1.79				2.33
3.66		1.72				2.56
2.7		1.78				2.31
2.99		1.69				2.33
2.57		1.76				2.60
2.55		2.03				2.61
2.56		1.76				2.64
2.16		1.87				2.37
		1.54				2.53
		1.59				2.35
		1.73				2.40
		1.66				2.25
		1.73				2.39
		1.77
		1.72
		1.87
		1.85
		1.93
		1.75
		1.87
		1.85
		1.64
		1.71
		1.80
		1.62
		1.73
		1.77
		1.70
		1.80
		1.82
		2.00
		1.92
		1.93
		1.94
		1.84
		1.82
		1.84
		1.68
		1.79
		1.99
		2.01
		1.93
		1.67
		1.73
		1.88
		1.87
		1.77
		1.87
		1.78
		1.83
		1.79
		1.79
		1.98
		1.74
		1.86
		1.72
		1.74
		1.79
		1.90
		1.73
		1.68
		1.65
		1.68
		1.85
		1.80
		1.80
		1.93
		1.74
		1.86
		1.66
		1.77
		1.73
		1.89
		1.69
		1.76
		1.63
		1.73
		1.80
		1.85
		1.71
		1.60
		1.67
		1.80
		1.81
		1.80
		1.93
		1.81
		1.77
		1.77
		1.88
		1.75
		1.68
		3.21
		3.64
		3.51
		2.90
		3.21
		3.10
		2.29
		2.73
		2.82
		3.06
		3.06
		3.13
		3.09
		3.61
		3.68
		4.20
		3.73
		3.70
		2.93
		4.19
		1.65
		4.50
		4.18
		3.53
		3.20
		3.94
		3.72
		4.08
		3.55
		3.49
		4.12
		3.71
		3.51
		3.83
		3.35
		3.79
		3.87
		3.42
		4.67
		3.61
		3.40
		3.25
		4.21
		3.39
		3.09
		4.27
		2.82
		3.97
		2.66
		3.33
		3.35
		3.09
		3.75
		3.33
		2.97
		3.08
		3.33
		3.25
		3.24
		3.02
		3.17
		3.05
		2.93
		3.18
		3.12
		3.19
		3.21
		3.55
		3.11
		3.21
		2.78
		2.84
		3.32
		3.67
		3.23
		3.31
		3.38
		3.39
		3.25
		3.27
		3.43
		3.10
		2.87
		2.87
		3.26
		3.22
		3.03
		2.89
		1.81
		2.05
		1.77
		1.85
		1.91
		1.85
		1.71
		1.71
		1.77
		1.83
		1.92
		1.90
		2.02
		1.84
		1.48
		1.87
		1.58
		5.00
		4.10
		4.87
		4.84
		5.00
		4.58
		5.00
		5.00
		5.00
		5.00
		5.00
		5.00
		5.00
		5.00
		5.00
		5.00
		5.00
		4.49
		5.00
		5.00
		4.66
		5.00
		5.00
		5.00
		5.00
		5.00
		4.47
		5.00
		5.00
		4.94
		3.78
		5.00
		5.00
		5.00
		5.00
		5.00
		5.00
		5.00
		5.00
		5.00
		5.00
		1.98
		1.84
		1.95
		1.68
		1.60
		1.81
		1.56
		1.76
		1.59
		1.93
		1.74
		1.95
		2.03
		2.08
		1.91
		1.96
		1.92
		1.80
		2.05
		1.85
		1.85
		1.95
		2.11
		1.97
		1.94
		1.81
		1.92
		1.73
		1.83
		1.96
		1.69
		1.91
		1.87
		2.07
		2.27
		2.19
		2.01
		2.29
		2.10
		2.27
		2.09
		2.20
		1.96
		1.95
		2.09
		2.17
		1.89
		2.04
		2.09
		1.90
		1.97
		2.02
		2.04
		1.98
		2.11
		2.11
		2.40
		1.94
		1.86
		2.25
		2.10
		2.09
		1.99
		2.29
		2.10
		2.11
		2.16
		2.09
		2.20
		2.30
		1.98
		2.26
		2.16
		2.12
		2.01
		2.17
		2.08
		1.98
		2.33
		1.78
		1.92
		1.99
		1.89
		1.96
		1.71
		2.03
		1.77
		2.06
		1.99
		1.70
		1.51
		1.41
		1.67
		1.75
		1.76
		1.72
		1.71
		1.67
		1.19
		1.06
		1.30
		3.10
		3.48
		3.77
		3.42
		2.93
		2.63
		3.45
		3.32
		3.20
		3.70
		3.36
		2.81
		3.39
		2.94
		3.10
		2.70
		3.21
		4.66
		2.95
		3.27
		3.33
		2.89
		3.26
		3.42
		2.76
		3.25
		3.31
		3.26
		3.33
		4.07
		3.32
		3.23
		3.73
		3.77
		4.17
		4.16
		4.13
		4.58
		2.99
		3.28
		3.29
		3.34
		2.92
		3.13
		2.94
		2.99
		3.21
		2.78
		3.06
		4.47
		2.96
		2.93
		3.09
		2.86
		3.32
		3.16
		3.45
		3.15
		3.24
		3.49
		3.13
		3.14
		3.19
		2.61
		2.84
		2.67
		2.94
		2.74
		3.31
		2.79
		3.37
		3.10
		3.13
		3.21
		3.05
		3.21
		2.84
		3.23
		3.21
		3.05
		3.03
		3.12
		3.41
		3.24
		2.62
		3.38
		3.21
		3.24
		3.03
		3.06
		2.97
		3.28
		3.33
		3.18
		3.51
		3.82
		3.14
		3.27
		3.31
		3.46
		3.39
		3.06
		3.33
		3.11
		2.95
		3.30
		3.70
		3.41
		3.07
		2.86
		2.76
		3.01
		3.37
		3.30
		3.21
		3.35
		3.52
		3.16
		3.23
		3.74
		3.59
		3.03
		3.11
		2.68
		3.27
		3.22
		3.09
		2.98
		3.23
		3.16
		2.95
		3.28
		3.25
		3.26
		3.29
		3.78
		3.12
		3.15
		3.12
		3.24
		3.01
		2.86
		3.01
		3.01
		3.12
		3.19
		3.48
		2.89
		3.88
		3.10
		3.27
		3.24
		3.23
		2.77
		3.87
		3.74
		3.63
		3.27
		3.20
		3.45
		2.88
		2.97
		3.57
		3.56
		3.14
		3.24
		3.56
		2.98
		2.92
		2.95
		2.95
		3.42
		3.64
		3.37
		3.26
		3.14
		3.48
		3.58
		3.17
		3.39
		3.89
		3.36
		3.30
		3.07
		3.11
		3.07
		2.88
		2.78
		3.50
		3.34
		3.34
		3.27
		3.30
		3.09
		2.98
		2.80
		2.93
		2.98
		3.02
		3.43
		3.28
		3.16
		2.90
		3.11
		3.54
		3.62
		3.41
		3.11
		3.35
		3.02
		3.20
		3.36
		2.80
		2.94
		3.43
		3.18
		3.17
		2.90
		3.76
		2.90
		3.65
		3.84
		2.90
		3.34
		3.35
		3.32
		2.98
		3.74
		3.31
		3.64
		3.16
		3.20
		3.29
		3.10
		2.89
		3.14
		3.37
		3.51
		3.29
		3.35
		3.46
		3.13
		3.52
		3.66
		2.79
		3.42
		3.22
		3.04
		3.32
		3.00
		3.40
		2.81
		2.70
		3.11
		2.10
		2.10
		2.16
		1.94
		2.20
		3.72
		4.09
		3.88
		3.58
		4.27
		3.83
		3.60
		3.30
		3.65
		5.00
		3.93
		3.46
		3.50
		3.65
		3.01
		3.30
		3.35
		3.94
		3.21
		3.69
		3.50
		3.15
		2.86
		2.83
		3.07
		3.36
		3.17
		3.48
		3.77
		3.06
		3.14
		3.08
		3.58
		3.60
		3.30
		3.36
		3.68
		2.87
		3.25
		3.72
		3.66
		4.93
		4.22
		3.17
		4.27
		3.66
		5.00
		3.61
		4.97
		5.00
		5.00
		3.44
		3.19
		3.42
		3.55
		3.22
		3.10
		2.93
		3.42
		3.70
		2.70
		3.31
		3.35
		3.07
		3.24
		1.59
		1.57
		1.45
		1.70
