# Supplementary material for: Active regulation of the epidermal growth factor receptor by the membrane bilayer
Source: eLife. 2026 Apr 14;14:RP108789. doi: 10.7554/eLife.108789 (PMC13078784; doi:10.7554/eLife.108789)
Supplement: Figure 3—figure supplement 5—source data 1. [file elife-108789-fig3-figsupp5-data1.csv]

smFRET experiments
62.5 % POPC,30 % POPS, 7.5 % Cholesterol					50 % POPC,30 % POPS, 20 % Cholesterol
no EGF	EGF	donor only			no EGF	EGF	donor only
Lifetime (ns)	Lifetime (ns)	Lifetime (ns)			Lifetime (ns)	Lifetime (ns)	Lifetime (ns)
2.85	2.86	2.23			3.16	3.17	2.64
3.14	2.65	2.19			3.37	3.24	2.63
3.22	1.46	2.30			4.18	3.43	2.70
3.85	1.57	1.70			3.15	2.21	2.36
4.24	1.57	1.63			3.29	2.05	2.60
1.98	1.6	1.63			3.26	2.29	2.63
2.24	1.63	1.79			1.83	2.64	2.76
2.38	1.53	1.70			2.09	2.94	2.97
2.24	1.57	1.72			2.2	3.22	2.37
2.35	1.62	1.66			2.49	3.37	2.10
2.43	1.58	1.63			3.23	2.65	2.28
2.31	1.68	1.49			3.45	2.65	2.48
2.46	1.76	1.68			3.56	2.81	2.24
2.34	1.74	1.64			1.91	2.54	2.67
2.49	1.68	1.73			2.66	2.78	2.55
2.36	1.66	1.66			3.38	2.78	2.53
2.35	1.62	1.77			2.5	3.02	2.82
2.39	1.59	1.57			2.7	3.57	2.83
2.45	1.5	1.68			3	3.16	2.69
2.29	1.96	1.54			3.05	3	2.81
2.48	1.99	1.72			2.98	3.08	2.37
2.11	1.74	1.72			2.64	3.14	2.68
2.19	1.7	1.60			3.21	2.74	2.72
2.43	1.73	2.77			2.33	2.71	2.37
2.52	2.11	2.63			2.41	3.13	2.78
2.38	1.43	2.46			2.2	2.81	2.09
2.3	1.31	2.66			2.3	3.09	1.89
2.46	1.3	2.70			1.98	3.09	1.95
2.35	1.14	3.32			2.11	3.58	1.83
2.02	1.27	3.20			3.38	3.12	2.20
2.23	1.44	2.76			2.99	2.92	1.89
2.4	1.24	3.03			2.87	2.58	1.86
2.33	1.5	2.80			2.69	3.13	1.87
2.35	1.17	2.64			2.85	3.04	1.85
2.3	1.41	2.76			2.94	3.09	1.96
2.42	1.14	2.99			2.85	3.67	2.02
2.54	1.22	2.45			1.85	2.55	1.98
2.65	3.82	2.72			1.84	2.35	5.00
2.19	3.83	2.70			2.09	3.16	5.00
2.01	2.83	2.98			2.44	3.89	3.22
2.34	2.25	2.61			2.44	2.85	2.54
2.64	2.72	2.76			2.88	2.88	2.59
2.37	5	2.64			2.51	3.17	2.44
2.48	4.48	2.46			2.33	2.52	2.25
2.67	5	2.90			2.55	2.96	2.08
2.2	5	3.02			2.38	2.87	1.99
2.38	5	2.91			2.05	2.28	2.01
2.2	5	2.98			2.18	2.42	1.94
2.66	4.51	2.90			2.1	2.57	2.19
2.29	5	2.88			2.04	2.65	2.10
2.43	5	2.94			2.62	2.67	2.40
2.34	5	2.73			2.22	2.77	2.15
2.27	4.84	3.10			1.99	2.73	1.96
2.33	5	2.89			2.54	2.68	2.25
2.14	3.6	2.72			1.94	3.08	2.09
2.18	1.48	2.97			2.97	2.56	2.28
2.43	1.53	2.83			3.14	3.24	2.30
2.28	1.52	2.73			2.51	2.84	2.15
2.22	1.35	1.89			2.49	2.2	2.04
2.06	1.44	3.24			2.74	2.98	1.73
2.2	1.52	2.84			2.96	2.18	4.36
2.04	1.42	2.50			2.93	2.55	2.82
2.16	2.26	2.89			3.11	1.52	2.14
2.01	3.01	2.47			2.4	1.65	2.18
2.28	3.04	4.32			2.4	1.59	2.00
2.76	3.11	2.65			2.34	1.49	2.06
2.07	2.91	2.42			3.02	2.12	2.25
2.36	3.24	2.61			2.41	2.34	2.60
2.47	2.77	2.37			2.54	1.96	2.13
2.33	3.02	2.37			2.14	1.85	2.43
2.35	2.97	2.66			2.12	2.03	2.44
2.15	2.87	2.59			2.82	1.67	2.48
2.14	2.76	2.51			2.7	2.07	2.55
2.41	2.97	2.48			2.68	1.2	2.46
2.19	3.13	2.73			2.63	1.67	2.54
2.65	1.33	2.46			2.67	1.75	2.48
2.36	1.64	2.37			2.81	1.67	2.30
2.4	1.94	2.45			2.99	2.12	2.44
2.32	2.26	2.37			2.39	1.43	2.39
2.31	2.54	2.45			3.06	1.41	2.44
2.29	2.73	2.63			4.06	1.38	2.74
2.43	2.85	2.67			2.41	1.43	2.35
2.34	2.72	2.50			2.21	2.6	2.75
1.97	2.51	2.72			2.75	2.25	2.61
2.27	2.75	2.57			2.55	2.5	2.45
2.39	2.68	2.64			2.78	2.57	2.61
2.27	2.8	2.48			3.02	2.34	2.75
2.35	2.84	2.42			2.36	3.03	2.42
2.11	2.71	2.33			2.41	2.58	2.76
2.34	2.94	2.52			2.1	2.62	2.32
2.46	2.84	2.00			2.61	3.13	2.26
2.42	2.72	2.33			3.36	2.54	2.60
2.11	3.93	2.21			2.56	2.06	2.56
2.24	1.96	2.13			2.45	2.84	2.75
2.4	2.35	2.14			2.66	2.94	2.75
2.29	2.06	2.57			4.46	1.9	2.59
2.32	2.91	2.52			3.18	2.48	2.26
2.3	3.05	2.73			3.05	2.18	2.66
2.34	3.56	5.00			2.8	2.28	3.13
2.18	3.01	5.00			2.62	2.74	2.75
2.23	3.28	5.00			1.26	2.78	2.00
2.25	3.45	5.00			2.03	2.77	2.25
2.09	4.22	5.00			2.2	2.84	2.70
2.09	3.9	5.00			2.4	3.24	2.77
2.01	3.56	5.00			2.14	3.11	2.84
1.72	3.76	5.00			2.23	2.34	2.80
2.21	3.82	5.00			2.29	2.41	2.85
2.45	3.26	5.00			2.34	2.44	2.62
2.28	3.56	5.00			2.88	3.23	1.86
2.22	3.02	5.00			2.9	3.73	1.98
2.24	3.21	4.48			2.8	3	2.26
2.38	3.53	3.21			2.65	3.43	2.26
2.36	3.8	4.22			3.07	2.98	2.46
2.32	3.17	4.33			2.62	2.61	2.49
2.36	2.97	5.00			2.51	2.81	2.01
2.43	3.35	4.53			2.95	2.91	3.58
2.37	3.11	4.33			2.78	3.58	3.60
2.25	3.49	5.00			3.13	1.25	3.38
1.99	2.91	4.74			2.94	2.13	3.51
2.46	3.32	4.80			3.03	1.68	3.48
2.35	3.06	3.42			2.13	1.93	3.09
2.21	3.68	5.00			2.25	1.97	3.11
2.54	4.41	5.00			2.87	2.42	3.51
2.1	4.21	4.60			3.13	2.02	3.36
1.92	3.26	5.00			2.74	2.14	4.16
2.36	3.28	5.00			2.94	2.52	3.47
2.25	2.56	5.00			2.49	2.59	3.84
2.16	2.25	5.00			2.27	2.59	3.35
2.01	1.76	5.00			2.92	2.99	3.40
2.49	1.85	5.00			2.88	2.69	2.90
2.38	1.93	5.00			3	2.78	3.42
2.08	1.78	5.00			2.59	3.16	3.72
2.23	1.63	5.00			3	3.02	3.19
2.32	1.55	5.00			3.02	2.76	3.19
2.27	3.19	5.00			3.36	3.09	3.87
2.27	3.43	5.00			3.22	3.39	3.24
2.14	5	3.94			3.7	2.86	4.30
2.06	3.54	5.00			3.01	2.6	3.19
2.37	4.34	4.77			2.59	2.82	3.99
2.44	5	5.00			2.69	2.7	3.94
2.27	3.95	5.00			3.02	3.47	3.33
2.22	4.44	5.00			2.68	3.09	3.41
2.36	4.05	5.00			2.54	2.2	3.37
2.08	3.86	5.00			3.1	2.76	3.26
2.04	3.72	5.00			3.57	2.95	3.40
1.95	3.65	5.00			2.79	2.88	4.19
0.76	3.53	5.00			2.2	2.97	3.31
2.72	2.55	5.00			2.6	2.9	3.04
2.91	3.74	5.00			2.77	3	3.91
2.63	3.37	5.00			2.68	2.64	3.59
4.49	3.48	5.00			3.4	2.7	3.80
3.07	5	5.00			2.75	2.71	3.25
4.2	4.5	5.00			2.63	3.11	3.25
4.62	4.85	5.00			2.63	2.86	3.24
3.99	5	5.00			2.47	2.96	2.99
3.46	2.65	3.89			2.7	2.82	4.27
1.06	3.38	5.00			2.61	2.61	3.17
2.09	3.52	5.00			2.28	2.16	3.02
2.52	3.49	5.00			2.57	2.69	3.29
2.36	2.69	5.00			5	2.43	3.75
2.84	2.81	4.72			1.29	1.07	3.48
1.85	3.36	5.00			1.3	2.42	3.19
1.82	2.68	5.00			2.31	2.36	2.72
3.18	2.6	5.00			2.25	2.77	3.63
3.08	2.45	5.00			2.06	2.13	3.68
2.96	3.11	4.26			3.86	2.78	3.14
2.96	2.84	4.59			4.1	2.47	3.46
2.79	3.21	5.00			2.58	2.43	3.44
3.12	2.79	5.00			3.03	2.2	3.44
3.73	2.77	5.00			3.58	1.98	3.55
3.71	2.79	4.67			2.59	2.42	3.50
2.68	3.29	5.00			3.17	2.41	3.83
2.8	2.3	5.00			3.19	2.32	2.91
2.56	2.84	4.45			3.82	2.26	3.03
2.75	1.99	4.86			3.06	2.33	3.05
2.76	1.82	5.00			3.43	2.1	2.71
2.59	2.78	4.97			2.11	2.18	2.85
2.24	4.12	4.83			3.15	2.02	2.52
3.15	2.22	5.00			2.24	2.32	2.95
2.85	2.17	5.00			2.79	2.34	3.00
2.66	2.25	5.00			1.87	2.31	2.79
2.82	2.28	2.78			2.02	1.08	2.86
2.97	2.24	2.43			3.16	2.49	2.73
3.14	2.1	2.74			2.74	2.73	3.15
3.27	2.14	2.18			2.46	2.64	2.83
3.15	2.02	2.50			2.94	2.49	3.25
2.6	2.04	2.71			2.46	2.55	2.83
2.48	2.15	2.73			3.43	2.53	2.75
3.61	2.1	2.71			2.84	2.24	2.70
3.07	2.05	2.64			2.95	2.77	2.93
2.5	2.09	2.56			2.71	2.14	3.08
3.28	2.08	2.24			2.51	2.25	2.74
2.21	2.07	2.43			3.38	2.21	2.76
2.41	2.28	2.34			3.06	2.88	3.37
2.48	2.06	2.52			3.26	1.66	2.59
2.61	2.15	3.01			3.25	1.67	2.60
2.19	2.01	2.35			3.68	2.35	3.91
2.18	2.26	2.63			3.24	2.63	5.00
2.64	2.12	2.36			3.01	2.8	5.00
2.21	2.23	2.31			3.35	2.14	4.95
3.82	2.09	2.34			3.62	2.61	4.36
3.82	2.06	1.77			3.55	2.41	4.33
3.45	2.16	2.00			3.23	3.15	4.76
3.85	2.32	2.23			3.13	2.65	4.41
2.13	2.23	2.21			3.21	2.71	5.00
2.27	2.23	2.15			3.27	2.44	4.44
1.93	2.05	3.16			2.91	2.76	4.70
2.05	2.22	3.45			3.52	2.76	5.00
2.29	2.16	4.53			3.18	2.49	4.82
2.17	2.33	3.70			3.63	2.89	3.92
1.93	2.35	4.61			2.1	2.76	5.00
1.88	2.14	5.00			1.98	2.86	3.90
2.17	2.18	3.75			2.21	2.18	5.00
2.19	2.44	3.94			1.94	2.16	4.68
1.9	2.19	4.50			1.67	1.61	5.00
2	2.03	5.00			2.04	1.05	4.99
2.11	2.29	3.48			1.99	0.97	3.89
1.97	2.31	4.30			1.91	1.11	2.04
1.89	2.25	3.78			2.26	2.98	2.06
1.97	2.34	3.90			2.05	2.22	2.21
1.93	1.98	3.83			3.11	3.08	2.24
2	2.08	3.72			2.87	2.73	2.35
2.07	2.2	3.30			2.7	2.93	2.03
2.05	2.21	4.42			2.72	3	2.28
1.87	2.12	4.26			2.73	2.94	2.57
1.85	2.05	4.12			3.21	3.15	2.63
2.2	2.25	3.29			3.44	2.99	3.60
2.37	2.1	3.56			2.49	2.77	2.98
2.48	2.05	3.94			2.04	2.95	2.93
2.26	2.23	4.23			2.59	3.2	3.10
2.16	2.04	4.20			2.17	2.54	2.93
2.3	2.15	4.22			2.11	2.6	3.17
2.13	2.32	4.60			2.37	3.1	3.29
2.31	2.17	4.24			2.46	2.42	2.78
2.06	2.03	3.63			2.56	2.74	2.79
2.17	2.01	3.47			5	2.65	2.86
4.25	1.94	4.24			4.73	2.69	2.80
3.82	2	3.53			5	2.38	3.28
3.75	1.98	3.68			5	2.6	2.77
3.54	2.05	4.00			4.99	2.36	2.81
3.23	2.04	4.32			5	2.01	2.96
3.99	1.99	3.60			4.6	2.62	2.84
3.43	2.18	3.51			4.45	2.42	1.04
4.03	1.93	3.92			3.15	2.21	0.83
2.56	2.03	3.85			4.53	2.3	0.90
3.74	2.15	4.35			2.99	2.69	1.24
3.53	2.26	3.49			3.04	2.56	3.71
3.52	2.06	4.78			3.32	2.42	3.70
3.28	2.06	3.63			5	2.59	3.97
2.99	1.51	4.37			4.17	2.51	3.56
3.26	1.5	5.00			3.01	2.5	3.85
2.55	1.42	5.00			2.21	2.45	4.21
3.03	1.44	4.62			5	2.59	3.60
3.39	1.4	3.82			2.41	2.7	3.44
2.88	1.47	3.95			2.03	2.68	3.76
3.52	2.2	4.27			2.31	3.2	4.93
4.63	2.24	3.32			2.07	3.53	4.25
4.34	3.59	2.97			2.34	3.17	3.57
3.02	3.97	3.62			2.21	3.84	3.67
3.1	3.37	3.27			2.58	4.76	3.75
4.47	4.77	3.05			2.63	4.61	4.34
3.68	2.77	3.11			3.26	3.03	3.26
3.59	2.78	3.05			2.77	3.78	3.63
3.61	3.07	2.15			2.59	2.91	3.67
3.2	3.42	2.24			3.03	2.82	3.55
3.1	3.96	2.45			3.34	2.5	3.59
3.13	2.2	2.35			4.67	3.14	3.04
3.77	3.41	2.66			3.17	2.68	5.00
3.19	2.15	2.40			2.78	2.3	5.00
3.2	2.12	2.29			2.95	1.88	5.00
3.34	2.12	2.19			2.9	1.51	4.77
3.53	2.12	2.27			2.55	2.62	5.00
4.11	1.64	1.94			2.6	2.99	5.00
3.66	1.79	2.17			2.71	1.83	5.00
3.14	1.75	2.25			2.95	2.29	5.00
3.34	2.1	2.15			2.55	2.6	5.00
3.15	2.33	2.26			2.62	2.19	5.00
3.32	2.74	2.07			1.19	2.24	5.00
3.33	2.45	2.07			1.16	2.08	4.46
3.05	2.07	2.20			1.15	2.02	5.00
2.95	1.35	2.10			1.1	2.33	5.00
2.98	1.75	1.95			1.21	2.16	5.00
3.35	2.14	2.09			1.43	2.46	5.00
3.67	1.95	2.02			2.53	2.69	2.68
2.96	1.85	2.12			2.45	2.53	2.42
3.43	1.97	1.92			2.62	3.01	2.24
3.12	1.84	1.90			2.63	2.19	2.58
3.27	2.07	1.79			2.55	3.3	2.60
3.18	1.93	2.11			2.42	2.75	5.00
2.98	1.92	2.06			2.9	2.5	5.00
3.01	2.14	2.08			3.04	2.25	5.00
2.83	2.16	2.15			2.55	2.27	5.00
3	1.77	2.02			3	2.67	5.00
3.68	1.93	2.37			3.54	2.54	2.88
2.94	1.74	2.13			3.37	2.84	3.00
3.34	2.55	3.06			2.78	2.63	2.56
2.71	2.47	2.93			2.99	3.03	5.00
2.56	2.81	2.92			2.62	2.42	4.46
1.87	3.12	3.03			2.78	2.8	4.11
1.99	2.41	2.72			2.86	2.54	4.61
2.2	3.12	2.66			2.63	2.76	3.94
2.13	2.56	3.17			2.9	2.59	4.03
2.44	2.2	2.74			3	2.83	4.07
2.09	2.82	2.59			2.71	2.69	4.61
2.42	2.72	3.92			2.45	2.56	5.00
2.31	2.65	3.05			2.33	2.95	5.00
2.48	2.23	2.80			1.76	2.91	5.00
2.23	2.66	2.92			1.48	2.84	5.00
2.09	2.66	3.03			1.93	2.53	5.00
2.16	2.42	3.42			2.12	2.28	5.00
2.2	2.36	2.91			2.02	2.75	5.00
2.18	2.68	2.69			3.33	2.6	5.00
2.11	2.84	3.39			3.39	2.6	5.00
1.99	2.49	2.99			2.8	3.08	3.79
2.52	2.94	3.03			2.88	2.28	2.79
2.72	2.65	2.90			3.04	3.04	3.25
2.15	2.61	2.83			2.5	2.01	3.57
2.44	2.57	3.28			2.89	1.49	2.92
3.12	2.62	3.10			3.64	1.35	3.12
1.83	2.25	2.90			3.21	1.52	1.31
2.89	2.85	3.45			2.76	1.38	1.26
3.17	2.4	2.99			2.48	1.42	1.78
2.82	2.93	2.70			2.95	1.45	1.56
3.54	3.38	3.12			2.62	1.47	1.56
3.09	2.38	3.17			2.51	1.45	1.60
3.46	2.7	3.66			2.68	1.37	1.77
2.58	2.82	3.12			2.93	1.96	1.74
2.76	2.54	3.26			2.98	2.22	1.63
2.36	3.18	2.73			2.71	2.59	1.59
2.27	2.66	2.95			2.36	2.67	1.33
2.66	3.05	3.02			2.67	2.83	1.36
2.29	3.02	3.33			2	2.5	1.34
2.6	0.74	3.25			2.2	2.27	1.22
2.5	0.76	3.26			2.46	3.1	1.38
2.71	0.78	3.04			2.58	3.05	1.19
2.61	0.73	2.90			2.52	2.14	1.18
2.7	0.79	3.48			2.46	3.05	1.23
2.75	0.77	3.11			3.6	2.53	1.19
2.22	0.89	3.14			3.5	2.38	1.27
2.38	2.19	2.63			3.22	2.7	1.06
3.03	1.87	4.27			2.73	2.84	0.87
2.77	2.3	3.40			2.72	2.53	1.47
2.21	1.59	2.67			3.52	2.9	1.40
3.07	2.2	3.19			1.76	3.17	1.38
2.67	2.24	3.33			1.73	3.63	1.51
2.22	2.25	3.61			2.1	4.12	1.47
2.1	2.11	3.58			2.08	2.44	1.40
3.79	2.62	3.97			2.45	3.02	1.26
3.55	2.24	3.25			2.43	3.45	5.00
4.03	1.77	2.50			2.33	2.22	5.00
3.91	2.14	2.87			2.53	2	4.63
3.02	2.16	2.77			2.15	2.9	5.00
3.16	2.37	3.09			2.55	2.71	5.00
2.67	1.92	3.31			2.39	3.17	5.00
2.7	2.83	2.91			2.49	2.82	5.00
2.94	2.85	3.11			2.3	3	4.52
1.24	2.2	2.70			2.25	3.03	3.35
1.5	2.29	2.95			2.38	2.83	4.98
1.45	2.56	3.20			2.51	3.2	5.00
1.44	2.45	3.04			2.49	2.82	4.63
1.25	1.78	2.90			2.22	2.19	5.00
1.3	2.74	2.99			2.52	2.69	5.00
1.25	2.33	3.28			2.11	3.05	4.84
1.49	2.22	3.59			2.27	3.32	4.18
1.56	2.28	2.92			2.14	3.31	3.77
1.44	1.6	2.64			2.26	2.98	5.00
1.38	1.66	3.24			2.77	3.24	5.00
1.63	0.95	3.60			3.45	2.74	5.00
1.54	1	2.97			2.99	2.67	4.82
1.41	1.06	2.57			5	3.12	5.00
1.36	0.91	3.25			2.67	2.41	5.00
1.43	0.9	3.70			4.61	2.57	5.00
1.42	0.97	3.23			5	2.93	5.00
2.11	0.92	3.52			4.12	2.97	3.84
2.74	2.48	3.28			5	3.17	5.00
2.24	2.44	3.17			2.64	2.63	5.00
3.33	2.34	2.85			2.39	2.54	5.00
3.09	2.12	2.51			2.1	2.34	3.74
2.46	2.08	2.65			2.51	2	5.00
2.38	1.93	2.94			2.34	2.31	3.63
2.32	2.83	2.81			2.04	3.23	5.00
2.44	2.2	3.32			2.05	2.54	5.00
2.39	2.45	2.55			2.21	2.63	2.30
2.3	2.38	2.96			2.09	3.58	2.40
2.11	2.38	3.04			2.43	2.89	2.66
2.26	2.34	2.71			2.26	4.01	2.58
3.19	2.32	2.77			2.31	3.06	2.51
2.58	2.27	2.83			2.16	2.99	2.86
2.98	4.11	2.72			1.76	3.14	1.98
2.19	4.43	2.84			2.18	3.52	2.09
2.27	4.53	2.87				2.94	1.96
2.11	4.52	3.09				2.86	2.02
2.13	3.78	3.29				2.59	1.63
2.2	3.71	2.73				2.84	1.56
2.1	3.49	3.55				2.78	1.82
2.11	4.76	3.01				3.2	1.61
2.05	3.74	3.24				2.61	1.63
2.2	4.54	3.27				2.72	1.90
2.29	4.18	3.14				2.85	1.84
2.05	2.05	3.51				3.56	1.70
2.26	2.34	3.53				2.84	1.50
2.12	2.21	2.43				2.86	3.31
2.31	2.13	2.97				3.16	2.66
2.13	2.04	3.16				2.65	2.42
2.13	1.22	3.10				2.23	2.97
2.13	1.19	2.67					1.43
2.66	1.12	3.28					1.51
2.04	1.14	3.10					1.47
2.27	1.23	3.05					1.39
2.19	1.15	3.75					1.45
2.17	1.18	3.36					1.63
2.22	3.05	3.39					1.55
2.17	1.87	3.24					2.89
2.2	1.91	3.82					3.66
2.03	1.97	2.82					3.41
2.19	2.18	3.18					4.07
2.06	2.13	3.57					3.75
2.2	2.25	3.34					3.13
2.24	1.59	3.52					2.81
2.22	1.53	4.15					2.34
2.12	1.47	2.77					1.95
2.02	1.44	3.32					2.21
2.08	3.16	3.50					3.14
2.16	2.81	3.51					3.13
2.23	3.83	2.91					2.50
2.07	3.69	2.91					5.00
2.23	3.87	3.17					5.00
2.07	3.24	3.21					5.00
2.26	3.91	3.04					5.00
1.98	3.28	3.03					2.71
2.04	2.98	3.30					2.61
2.27	3.93	2.83					2.34
2.13	2.07	3.36					2.61
2.13	2.1	3.32					2.66
2.25	2.34	3.47					2.61
2.2	2.48	3.57					2.52
2.1	2.35	3.49					2.34
2.44	2.21	3.71					2.48
2.42	2.41	3.65					2.52
2.28	2.16	4.09					2.50
2.13	2.38	3.51					2.51
2.48	2.14	3.10					2.35
2.3	2.31	3.52					2.73
2.29	2.47	3.83					2.69
2.12	2.35	3.70					2.46
2.33	2.05	3.47					2.22
2.18	2.2	3.27					2.11
2.08	2.31	3.12					2.14
2.05	2.37	3.52					2.54
2.35	2.37	3.07					2.49
2.56	2.09	3.20					2.64
2.62	2.2	2.86					2.17
2.48	2.34	2.54					2.11
2.43	2.12	2.84					2.55
2.47	2.04	2.67					2.32
2.28	2.36	2.80					2.63
1.61	2.1	3.20					2.38
1.44	2.36	3.36					2.37
1.6	2.09	4.98					2.01
1.57	2.17	3.07					2.49
1.51	2.42	3.40					2.38
1.45	2.12	3.16					2.37
1.42	2.2	3.13					2.35
2.52	5	3.04					2.21
3.25	5	3.07					2.38
3.43	2.82	3.09					2.29
3.57	2.6	3.09					2.36
3.18	2.58	3.22					2.15
2.94	2.92	2.10					2.17
3.22	3.41	2.31					2.34
4.25	2.93	2.07					2.15
3.83	3.23	2.90					2.45
3.46	2.99	2.95					2.53
3.48	2.99	3.60					2.45
3.98	3.09	3.51					2.74
3.74	3.01	3.64					2.45
3.12	2.46	3.48					2.50
3.31	2.56	3.77					2.37
3.33	2.41	4.00					1.91
3.32	2.84	3.61					2.25
3.02	2.58	4.09					2.20
3.47	2.28	3.45					2.27
3.35	2.52	3.64					2.27
4.26	2.47	3.77					2.39
3.27	3.59	3.94					2.61
3.5	3.55	3.19					2.44
3.46	3.93	3.56					2.28
3.04	3.24	3.01					2.56
3.32	3.89	3.48					2.41
	3.71	3.48					2.39
	3.76	3.14					2.37
	3.39	2.98					2.33
	3.81	2.96					2.30
	2.72	3.30					2.29
	3.63	2.91					2.29
	1.69	3.03					2.52
	1.8	3.23					2.24
	3.78	2.95					2.13
	3.77	2.79					2.37
	3.36	3.35					2.21
	3.15	3.06					2.11
	3.39	2.25					2.35
	3.51	2.95					2.44
	3.26	1.79					2.21
	3.66	2.59					2.46
	3.86	5.00					2.35
	3.53	5.00					2.15
	4.76	4.23					3.16
	4.24	5.00					3.09
	3.27	5.00					3.47
	3.99	5.00					3.06
	4.62	4.41					3.09
	3.28	5.00					2.82
	4.26	5.00					3.29
	3.53	5.00					3.26
	2.76	5.00					3.41
	3.5	5.00					2.72
	2.06	5.00					2.73
	2.16	5.00					2.78
	2.6	5.00					2.86
	2.38	5.00					2.94
	2.39	3.70					3.00
	1.24	2.60					3.15
	1.43	3.73					3.01
	1.54	3.39					3.49
	1.35	3.25					3.34
	1.47	3.28					3.22
	1.27	3.94					2.79
	1.42	3.27					2.72
	1.39	3.35					2.85
	2.27	3.39					3.07
	2.47	3.58					2.94
	2.11	3.20					2.70
	2.41	3.04					2.88
	2.51	3.05					2.97
	2.22	3.31					2.74
	2.24	3.04					2.77
	2.28	2.61					2.73
	2.51	2.81					2.98
	2.41	2.71					3.25
	2.31	3.24					2.95
	2.62	3.20					2.82
	2.24	2.86					2.91
	2.34	3.48					2.57
	2.42	2.87					2.83
	2.2	2.62					3.11
	2.31	3.07					3.18
	2.01	3.34					3.66
	2.15	3.21					3.01
	2.16	3.35					3.20
	2.15	3.17					3.03
	2.19	3.02					3.09
	2.47	2.98					3.29
	2.31	3.07					3.01
	2.39	3.61					3.21
	2.34	2.74					3.13
	2.18	3.19					3.03
	2.4	3.17					3.14
	2.16	3.41					2.85
	2.36	3.60					3.00
	2.35	3.06					3.12
	2.37	3.07					3.37
	2.27	3.26					2.62
	2.13	4.46					3.34
	2.34	2.83					2.94
	2.47	3.28					2.93
	2.56	2.91					3.16
	2.53	3.04					3.01
	2.36	3.50					3.20
	2.34	3.80					2.89
	2.3	3.63					3.12
	2.39	3.48					2.23
	2.24	3.45					2.98
	2.43	4.12					2.88
	2.18	3.97					5.00
	2.46	4.24					4.88
	2.63	4.25					2.81
	2.43	4.20					3.95
	2.25	2.88					4.55
	2.23	4.05					3.65
	2.32	3.63					3.41
	2.53	3.00					3.41
	2.45	3.92					3.91
	2.14	4.19					4.00
	2.48	4.18					4.57
	2.33	4.77					3.89
	2.21	1.96					3.84
	2.24	1.73					3.97
	2.36	1.85					3.73
	2.35	1.94					3.83
	2.36	1.87					3.09
	2.34	1.90					4.07
	2.2	2.00					3.75
	2.42	1.98					3.53
	2.3	2.12					5.00
	2.3	1.85					4.13
	2.62	3.32					4.00
	2.31	2.90					3.76
	2.33	3.73					4.21
	2.28	3.29					4.26
	2.7	3.72					2.56
	2.41	3.59					3.66
	2.38	3.48					5.00
	2.25	2.58					4.76
	2.25	3.03					3.85
	2.29	2.72					3.77
	2.25	2.72					3.36
	2.18	2.28					3.91
	2.43	2.39					4.25
	2.48	2.15					3.39
	2.45	2.73					3.85
	2.34	2.43					2.98
	2.42	2.14					3.93
	2.42	2.83					3.08
	2.69	2.40					3.43
	2.31	2.42					3.58
	2.63	3.32					2.70
	2.47	2.76					4.02
	2.35	2.75					3.59
	3.13	2.58					3.33
	3.29	4.94					3.37
	3.37	3.16					3.08
	3.37	3.62					3.37
	3.5	2.94					3.93
	3.02	2.19					3.41
	3.41	2.37					4.77
	3.38	2.65					4.28
	3.74	2.68					2.75
	3.96	2.40					2.74
	3.05	2.69					2.53
	3.69	2.40					2.65
	2.89	2.51					2.98
	3.45	2.70					2.57
	3.13	2.61					3.08
	2.86	2.60					2.85
	2.88	2.56					2.93
	3.21	2.69					2.69
	3.3	2.74					2.60
	2.58	2.41					2.83
	2.86	2.04					2.35
	3.29	2.86					2.35
	2.54	2.54					2.77
	2.68	2.31					1.58
	2.53	2.55					1.63
	2.43	2.54					1.50
	2.5	2.13					1.77
	2.19	3.95					1.70
	2.38	3.38					1.81
	2.18	3.54					1.82
	2.11	4.07					2.23
	2.06	2.87					1.96
	2.17	2.91					1.62
	1.86	2.57					1.85
	1.89	3.54					2.11
	1.58	3.04					1.90
	1.69	2.54					1.92
	1.83	2.57					1.74
	1.69	3.00					1.20
	1.84	3.29					1.38
	1.81	3.29					1.80
	3.27	3.03					1.53
	3.47	3.66					1.48
	3.05	3.17					1.87
	3.02	2.68					1.85
	3.36	2.71					1.33
	3.21	2.09					1.32
	4.05	2.69					1.63
	2.45	3.78					1.33
	3.71	3.36					3.43
	1.74	2.85					3.38
	1.64	2.48					3.37
	1.53	2.68					3.56
	1.92	2.47					3.66
	1.82	2.21					3.30
	1.71	2.12					3.25
	1.34	3.12					3.27
	1.27	3.85					3.52
	1.26	2.92					3.74
	1.24	3.07					3.36
	1.26	2.88					2.45
	2.05	2.55					2.63
	2.07	2.19					2.69
	2.43	2.48					2.36
	2.17	2.61					2.67
	2.22	2.78					2.50
	2.38	2.00					2.50
	2.3	1.97					2.87
	2.31	2.55					2.72
	2.52	1.92					2.44
	2.19	3.61					2.64
	2.18	2.98					2.81
	2.36	2.95					2.75
	2.22	3.13					2.47
	2.11	2.62					2.29
	2.09	3.57					2.72
	2.18	3.34					3.19
	2.51	3.02					3.07
	2.19	3.15					3.05
	2.09	2.82					3.55
	2.14	3.10					2.85
	2.29	2.76					2.68
	2.3	2.87					2.93
	2.57	3.61					3.10
	2.3	2.82					2.86
	2.09	3.70					3.04
	2.43	2.91					3.02
	1.98	2.81					3.05
	2.11	3.16					3.39
	2.15	3.01					3.72
	2.1	3.62					3.06
	2.23	3.28					3.19
	1.96	3.05					3.11
	2.07	3.92					3.54
	2.02	3.59					3.45
	2.15	3.82					2.88
		4.42					3.50
		4.21					3.07
		3.20					3.33
		3.69					2.95
		3.98					2.97
		3.09					3.04
		3.37					2.94
		4.05					2.84
		3.56					3.08
		5.00					2.98
		4.33					2.84
		3.90					3.00
		4.23					2.99
		3.52					3.14
		3.00					2.82
		3.48					2.87
		5.00					3.35
		5.00					3.10
		5.00					3.32
		3.74					3.20
		3.22					3.57
		3.10					2.94
		2.95					3.01
		3.27					3.28
		3.54					3.01
		3.46					2.78
		3.51					3.35
		3.20					2.89
		2.92					3.37
		3.80					2.78
		3.78					3.03
		3.98					2.80
		2.85					2.86
		3.64					3.25
		3.75					3.11
		4.04					3.35
		3.78					2.70
		3.54					2.37
		2.65					2.98
		2.24					2.59
		2.03					2.74
		2.31					2.50
		3.01					2.84
		2.49					3.12
		2.90					2.53
		3.43					2.56
		2.74					2.82
		2.77					2.56
		3.08					2.58
		2.78					2.49
		2.79					2.69
		2.63					3.17
		2.89					2.53
		3.13					2.20
		2.92					2.59
		3.28					2.36
		3.10					2.59
		3.09					2.65
		3.33					2.66
		4.31					2.69
		3.55					2.87
		3.50					2.75
		3.52					3.04
		3.54					2.94
		2.87					3.99
		3.19					4.32
		3.63					3.21
		3.10					4.06
							3.12
							3.42
							3.74
							4.50
							4.07
							4.63
							3.86
							3.55
							3.93
							5.00
							4.91
							4.17
							4.74
							4.37
							4.19
							4.56
							4.98
							4.34
							4.89
							3.99
							4.60
							3.59
							4.67
							4.09
							4.78
							5.00
							4.69
							4.10
							4.43
							4.88
							3.44
							4.04
							5.00
							4.10
							3.85
							3.99
							4.52
							4.12
							3.56
							3.88
							5.00
							2.42
							2.24
							2.29
							2.43
							2.44
							2.11
							2.46
							2.29
							2.36
							2.15
							2.21
							2.27
							2.50
							2.72
							2.39
							2.57
							1.71
							1.99
							2.38
							2.05
							2.08
							1.80
							1.81
							1.94
							1.86
							2.03
							1.72
							1.85
							1.88
							2.04
							1.96
							1.82
							2.04
							2.46
							2.94
							2.85
							3.00
							2.77
							2.81
							2.32
							2.22
							2.54
							2.47
							2.66
							2.62
							2.14
							2.32
							2.60
							3.12
							2.01
							2.35
							2.14
							3.01
