# Supplementary material for: Active regulation of the epidermal growth factor receptor by the membrane bilayer
Source: eLife. 2026 Apr 14;14:RP108789. doi: 10.7554/eLife.108789 (PMC13078784; doi:10.7554/eLife.108789)
Supplement: Figure 3—figure supplement 6—source data 1. [file elife-108789-fig3-figsupp6-data1.csv]

smFRET experiments
100% DMPC				100% POPC
no EGF	EGF	donor only		no EGF	EGF	donor only
2.46	1.61	3.25		1.84	1.20	3.42
2.31	1.73	3.94		1.75	1.22	2.75
2.67	2.17	3.72		1.77	1.29	3.26
2.55	1.62	3.58		2.81	1.29	2.79
3.29	2.07	3.91		2.48	1.18	2.69
2.41	1.90	2.80		2.76	1.37	3.28
2.93	1.66	3.40		2.87	1.36	2.10
2.85	1.87	3.44		3.41	1.03	2.36
2.43	1.95	3.94		2.99	1.13	2.34
2.32	1.99	3.18		3.05	1.16	2.48
2.57	1.78	3.61		2.55	1.18	2.13
2.32	1.90	3.10		3.03	1.23	2.40
3.84	1.57	3.93		3.20	1.13	2.44
3.46	1.69	2.88		3.20	1.23	1.94
3.61	1.82	3.17		2.43	1.29	2.28
3.54	1.51	3.33		2.80	1.34	2.56
3.01	1.74	3.24		2.96	1.39	2.43
3.29	1.68	3.83		3.11	1.30	2.70
3.77	1.72	3.44		2.91	1.25	3.00
2.91	1.56	3.92		3.88	1.23	2.74
3.19	1.96	3.53		3.46	1.50	2.43
2.99	1.48	3.64		3.23	1.32	2.45
3.44	1.80	3.36		3.54	1.39	2.41
3.17	1.80	3.34		3.11	1.22	2.19
3.12	1.75	3.34		3.28	1.34	2.38
3.23	1.84	2.88		2.63	1.11	2.18
2.98	1.78	2.71		2.93	1.07	2.50
3.35	1.54	2.70		2.88	1.08	2.52
3.20	1.53	2.87		3.05	1.08	2.00
3.13	1.79	3.60		3.04	1.03	1.84
3.67	2.69	3.13		3.11	1.06	2.43
4.27	3.06	2.96		2.67	2.44	3.02
3.94	3.35	3.08		3.77	2.53	2.53
3.06	3.27	3.11		3.08	2.30	3.37
2.30	3.14	3.22		3.26	2.65	2.69
2.65	2.82	3.91		3.86	2.52	3.36
2.22	3.46	2.83		2.57	3.19	2.97
2.62	2.83	3.17		2.76	1.88	3.53
2.87	2.56	3.44		3.10	2.54	3.20
2.63	3.14	2.77		2.88	3.00	2.89
3.31	3.11	2.75		3.19	2.81	3.20
3.30	2.99	3.05		3.95	2.87	3.52
3.02	3.37	3.20		3.69	1.23	2.77
3.02	2.97	2.87		3.68	1.36	3.55
3.35	2.49	3.46		3.49	1.25	3.27
2.47	3.29	3.83		3.42	1.23	2.52
2.43	2.76	3.37		3.52	1.20	2.14
2.79	2.37	3.37		3.67	1.18	3.72
2.68	2.70	3.30		2.19	1.20	2.63
3.84	3.06	2.98		3.14	1.01	3.07
3.49	2.99	3.20		2.57	0.86	2.68
3.20	3.12	4.03		2.74	0.55	3.28
2.88	2.63	3.40		2.77	0.52	2.35
3.52	2.50	3.69		2.99	2.46	2.35
2.90	2.39	3.76		2.95	2.14	3.01
2.93	2.43	2.01		2.75	2.23	2.78
2.94	2.71	2.46		3.03	2.74	3.07
2.85	2.35	2.08		3.10	2.47	2.55
2.54	3.05	1.97		2.89	2.54	2.77
2.63	2.41	1.83		3.32	2.46	2.48
3.46	2.55	1.85		3.12	2.12	2.58
3.53	2.91	1.27		2.45	2.30	2.83
2.82	2.27	2.22		2.40	2.39	2.58
3.21	2.70	1.93		2.47	2.48	2.83
3.29	2.22	1.78		2.75	2.64	2.65
2.91	2.88	2.25		2.87	2.67	2.94
3.36	2.63	1.99		2.58	2.05	2.60
3.28	1.09	2.22		3.33	2.23	3.09
3.61	1.06	2.39		3.15	2.30	2.93
2.40	1.00	2.31		2.91	2.42	3.08
3.03	0.95	2.32		1.63	2.10	2.71
2.47	0.96	2.54		1.35	2.29	2.65
2.91	0.92	2.18		1.56	1.87	3.07
2.41	1.02	3.24		1.82	1.99	4.50
3.45	1.05	2.25		1.95	2.09	3.21
3.42	0.97	1.74		1.78	2.18	2.78
3.48	0.95	1.58		2.14	2.02	3.35
3.25	0.93	1.69		1.43	2.09	2.88
3.79	1.10	2.06		1.33	2.22	2.97
3.90	1.23	1.87		1.53	2.22	3.60
3.53	1.08	2.30		1.58	1.12	3.61
3.70	1.04	2.69		1.62	1.14	3.01
3.88	0.99	3.11		1.95	1.06	3.25
2.97	0.97	3.09		2.51	1.16	2.91
4.80	0.94	3.13		2.23	1.33	3.54
3.61	1.03	2.90		2.18	1.26	2.89
2.95	1.08	3.17		2.23	1.34	3.48
4.16	0.94	3.33		2.47	1.24	3.02
3.60	1.67	2.75		2.23	1.37	2.78
3.78	1.51	3.00		2.56	1.39	3.00
3.99	1.61	2.31		2.51	1.37	3.35
3.75	1.82	2.70		2.13	1.29	2.92
4.15	1.49	3.30		2.56	1.28	2.92
4.32	1.50	3.99		2.21	1.33	2.97
4.06	1.61	3.55		2.30	1.31	3.51
3.88	1.60	3.09		2.31	1.32	2.76
4.10	1.55	3.88		2.16	1.30	2.73
3.39	1.78	4.02		2.47	1.34	3.25
2.66	1.39	3.32		2.54	1.40	3.31
3.45	1.62	2.51		2.31	1.35	2.76
3.35	1.83	2.32		2.53	1.28	2.97
4.14	1.99	2.60		2.59	1.25	3.04
3.44	0.94	3.07		2.42	1.25	2.77
3.21	1.36	2.62		2.31	3.39	3.06
3.88	1.38	2.70		2.20	1.07	2.67
3.77	1.39	2.67		2.38	1.04	2.78
3.18	1.32	2.25		2.36	1.01	3.52
3.66	1.25	2.93		2.64	0.97	3.51
3.45	1.32	2.58		2.25	1.07	2.95
3.41	1.25	2.64		2.55	1.10	3.63
3.36	2.67	2.52		2.28	0.99	2.45
4.34	0.85	2.36		2.29	1.07	2.07
3.63	0.93	2.67		2.36	1.06	1.98
3.86	0.95	3.35		2.41	1.03	1.91
4.10	0.86	3.90		2.28	3.17	1.89
3.26	0.91	3.73		2.72	3.13	2.04
3.10	0.92	3.11		2.69	2.73	2.09
3.76	1.01	3.34		2.49	3.32	1.97
3.31	0.97	2.77		2.95	3.42	1.86
3.44	1.03	2.63		1.12	2.86	2.01
3.36	0.97	3.47		1.22	2.73	2.46
3.22	0.94	2.21		1.04	3.22	2.05
3.34	0.97	2.53		1.02	3.70	2.17
3.47	0.90	2.54		1.03	1.09	2.03
3.46	0.93	2.42		1.16	1.13	2.49
3.65	0.93	3.16		1.18	1.11	2.56
3.37	0.85	2.92		1.13	1.08	2.70
2.59	0.94	2.82		1.03	1.09	2.69
2.77	0.88	2.79		1.13	1.10	2.99
3.17	0.97	2.10		1.07	0.72	2.65
3.65	0.94	3.20		1.14	0.75	2.40
3.46	1.01	2.46		1.08	0.74	2.19
4.59	0.95	2.80		1.09	0.88	2.42
3.25	0.91	3.25		1.07	0.85	2.87
4.15	0.95	3.28		1.18	1.21	2.53
4.24	0.93	3.46		2.37	1.44	2.76
4.46	0.99	4.42		2.28	1.50	2.63
3.77	0.95	4.25		2.47	2.46	2.57
3.31	0.79	3.35		2.17	2.61	2.73
3.66	0.88	3.33		2.75	3.02	2.42
3.60	0.83	3.75		2.81	2.78	2.59
4.50	0.93	4.32		2.77	2.66	2.78
4.12	0.98	3.38		3.00	2.33	2.57
4.18	0.99	4.46		2.74	2.34	2.45
1.68	0.84	3.86		3.64	2.65	2.63
1.63	0.97	4.15		2.90	2.18	2.66
1.96	0.99	3.18		3.06	2.15	2.36
1.91	0.95	3.69		1.31	2.40	2.35
1.79	1.01	3.35		1.52	2.15	2.46
1.98	0.95	3.71		1.43	3.01	2.61
2.02	0.92	4.17		3.40	2.76	2.78
1.90	0.88	3.81		2.82	2.83	2.74
1.76	0.91	3.86		4.33	2.73	2.60
1.77	1.00	3.91		3.70	1.04	2.80
1.80	0.95	4.21		2.70	0.97	2.57
3.16	0.97	3.27		2.00	1.05	2.59
3.19	1.59	3.63		2.24	1.20	2.54
2.82	1.46	2.84		2.34	1.08	2.55
2.72	1.40	3.73		2.50	1.13	2.41
3.06	1.50	3.45		2.51	1.10	2.49
3.03	1.42	3.27		2.21	1.17	2.51
2.91	1.50	3.22		2.44	1.08	1.94
2.72	1.62	3.22		2.36	1.15	2.55
2.40	1.52	3.53		2.51	1.14	2.21
2.46	1.55	3.04		2.08	1.20	3.00
2.11	1.67	3.24		2.39	1.09	2.74
2.87	1.71	3.56		3.66	1.22	2.92
2.59	1.59	3.38		3.19	1.10	2.78
2.50	1.67	3.05		1.48	1.18	3.40
2.74	1.68	3.29		4.03	1.14	3.23
2.59	2.00	3.70		3.90	3.12	3.02
2.38	1.60	3.50		3.70	2.54	2.66
2.47	1.84	3.32		3.14	2.91	2.67
2.29	1.70	3.72		4.05	2.67	2.89
2.16	1.56	3.74		3.54	2.37	3.15
2.54	0.71	3.72		3.89	2.54	3.21
2.39	0.67	4.19		3.01	2.62	2.72
2.74	0.68	4.11		2.53	2.62	2.60
2.70	0.66	2.54		2.57	2.75	2.89
2.73	0.73	3.70		2.70	2.67	2.14
2.76	0.72	3.80		3.52	3.19	2.82
2.83	0.91	3.24		2.24	2.94	3.18
2.51	0.94	3.02		2.58	3.06	3.07
3.01	0.78	3.35		3.42	3.06	3.04
0.86	1.92	3.21		2.55	2.93	3.11
1.04	2.87	3.06		2.64	2.75	2.94
0.83	2.12	2.28		2.69	2.65	2.84
0.92	2.02	3.35		2.20	2.96	3.02
0.85	2.40	4.03		2.17	2.72	2.49
2.03	2.01	3.10		1.76	3.49	2.54
2.65	2.01	2.92		1.88	3.45	2.96
2.54	2.05	3.60		2.48	3.25	2.89
2.32	2.07	3.75		2.38	2.79	3.14
2.14	1.75	3.53		2.17	2.73	3.39
2.43	2.16	3.06		2.63	3.17	2.69
2.22	2.06	2.75		3.01	3.35	3.27
1.97	2.07	3.00		2.64	3.16	2.55
2.16	1.95	3.46		2.64	1.12	2.60
2.55	2.12	2.74		2.55	0.73	3.36
2.41	2.34	3.45		2.93	0.70	3.29
2.18	2.34	3.76		2.78	0.72	2.80
2.49	2.51	3.67		2.68	0.61	3.75
2.32	2.57	4.12		2.42	1.97	3.74
2.23	2.87	3.36		2.99	2.23	3.62
2.38	2.77	4.45		2.12	2.26	3.86
2.08	2.38	4.43		2.49	2.16	3.33
2.29	2.31	3.35		1.75	2.24	3.37
2.42	2.55	3.29		2.70	2.24	3.69
2.25	2.78	3.41		2.41	2.02	3.62
2.03	2.78	3.03		2.43	1.82	3.19
2.29	2.50	4.12		2.27	1.97	3.54
2.07	2.30	2.90		2.15	2.27	3.36
2.48	2.59	3.45		2.31	2.11	3.72
2.02	2.46	3.41		2.00	0.89	4.89
2.30	2.72	3.77		1.67	1.01	2.96
2.59	2.44	3.65		2.13	2.13	3.35
2.33	2.68	3.96		2.15	1.98	3.41
2.39	2.85	4.15		2.12	2.06	3.44
2.43	2.29	3.74		2.83	1.88	2.76
2.34	2.77	4.15		2.36	1.51	4.06
2.41	2.74	3.42		2.52	1.66	3.39
2.37	2.86	5.00		2.68	1.63	3.76
2.57	2.18	2.80		2.97	1.64	3.94
2.56	2.38	3.53		2.46	1.61	3.76
2.43	2.30	3.94		2.87	1.57	3.20
1.73	2.55	3.28		2.44	1.42	3.41
1.39	2.55	3.61		2.77	2.41	3.62
1.59	2.38	3.82		2.96	2.39	3.36
1.56	2.56	3.11		2.83	2.31	3.50
1.23	1.16	4.66		2.89	2.67	3.16
1.35	1.03	4.34		2.92	2.49	3.74
1.46	1.29	2.83		3.21	2.65	3.60
1.65	1.24	4.35		2.50	3.37	3.29
1.57	1.51	3.22		3.09	2.54	3.62
1.45	1.15	3.83		3.16	1.09	3.11
1.48	1.08	3.84		3.02	1.01	2.93
1.30	1.19	2.93		3.57	0.94	3.26
1.23	1.26	3.99		3.23	0.96	3.51
1.25	1.19	3.32		3.53	0.97	3.35
1.24	1.35	3.56		2.89	0.94	3.25
1.44	1.42	3.94		2.22	0.94	3.17
1.12	1.25	2.96		2.40	0.95	3.40
1.29	1.39	2.96		1.21	0.91	3.08
1.14	1.33	3.09		1.17	0.92	3.10
1.30	1.31	3.03		2.36	0.98	3.51
1.28	1.37	3.32		3.10	0.99	3.53
1.18	1.31	3.72		4.10	0.90	3.03
1.58	1.25	2.98		1.85	0.97	3.00
2.99	1.23	3.12		2.65	1.02	3.80
2.61	1.39	2.61		2.32	0.93	3.24
2.53	1.35	2.80		0.98	0.98	2.96
2.95	1.26	3.03		1.12	2.41	3.49
3.53	1.31	3.25		1.83	2.10	3.85
3.19	1.29	2.14		2.54	2.46	3.09
2.89	1.17	3.15		3.66	2.25	3.11
2.50	1.39	3.63		2.81	2.27	3.60
3.10	1.39	3.64		3.01	2.37	3.14
2.75	1.29	3.98		2.53	2.69	3.07
3.25	1.29	4.14		2.60	2.63	2.84
3.20	1.41	3.48		2.87	2.90	2.92
2.88	1.48	3.62		3.44	2.83	2.93
2.92	1.32	4.01		3.07	2.62	3.37
3.80	1.30	4.07		2.11	2.89	3.50
3.23	1.13	4.06		1.99	2.75	3.32
3.01	1.24	4.19		2.68	1.99	2.99
2.81	1.26	4.44		2.26	2.23	3.40
3.25	1.28	3.36		2.45	2.06	3.74
3.55	1.22	4.26		2.42	1.81	3.87
3.58	1.23	3.90		2.02	1.94	3.15
2.92	1.39	2.95		2.34	2.13	3.52
3.33	1.26	2.75		2.18	2.31	3.46
3.38	1.35	2.27		2.19	2.14	3.63
2.94	1.29	4.65		2.38	2.11	3.16
3.58	1.30	2.93		2.46	2.09	3.08
3.20	0.94	2.64		2.30	1.68	3.18
3.57	1.10	3.38		2.55	1.86	3.18
2.60	1.10	2.84		2.56	1.98	3.35
2.86	0.95	3.97		2.61	2.19	2.97
3.87	1.22	2.75		2.14	0.83	3.81
3.35	1.22	2.59		2.33	1.22	3.05
3.02	1.07	3.13		1.99	2.87	3.32
3.24	1.26	3.50		2.38	2.69	2.04
3.09	1.04	3.93		2.59	2.57	3.40
3.39	1.15	2.77		2.65	2.59	2.93
3.68	1.18	3.47		2.80	3.20	3.34
2.90	1.14	2.97		2.78	2.68	3.45
2.83	1.19	3.14		2.42	1.85	3.23
3.00	2.23	3.76		1.60	2.61	3.28
3.14	2.08	3.69		3.68	2.65	3.45
3.69	2.07	3.05		3.07	2.66	2.61
3.24	2.02	3.23		3.31	1.93	3.04
2.69	1.86	3.76		3.66	1.62	3.68
2.69	2.13	2.99		1.88	2.26	3.14
3.05	1.65	3.00		2.47	3.01	3.39
3.32	2.27	3.58		2.41	3.27	2.94
2.37	2.26	3.53		2.60	2.48	3.36
2.47	2.24	3.42		1.58	3.43	3.71
2.51	2.31	2.88		1.47	3.91	3.09
2.97	2.33	4.09		2.85	3.34	3.60
3.18	2.58	4.08		2.85	3.78	3.76
2.20	2.69	3.49		2.22	2.19	3.80
2.70	2.52	3.24		2.35	2.51	3.49
2.86	1.63	4.65		2.73	2.27	3.91
2.73	1.42	3.80		2.93	2.00	3.35
2.73	1.59	3.55		2.93	2.06	3.12
2.71	1.38	3.22		3.29	2.04	2.82
2.56	1.29	3.81		3.70	2.41	2.71
3.09	1.53	3.22		2.88	1.02	3.96
2.67	1.56	3.32		2.19	1.00	3.33
2.64	1.83	3.76		2.13	1.03	3.57
2.04	1.66	4.05		2.05	1.09	2.86
2.15	1.65	3.09		2.05	1.02	3.27
1.77	1.51	3.51		2.61	1.04	3.26
1.88	1.55	2.75		2.91	1.13	2.96
1.01	1.58	3.32		2.99	1.13	3.23
0.98	1.54	3.48		2.97	0.92	3.33
1.12	1.51	3.45		2.76	0.94	3.36
1.03	1.48	3.53		2.49	0.95	3.38
0.94	1.38	3.30		2.71	0.93	3.42
1.01	1.63	3.29		2.62	1.00	1.86
1.03	1.41	2.99		2.89	1.23	3.44
1.00	1.50	3.74		3.13	1.04	3.45
1.09	1.46	3.85		2.58	1.20	3.32
2.59	1.70	3.46		3.40	1.15	3.02
2.50	1.55	4.25		3.03	1.20	3.42
2.40	1.38	2.83		2.80	1.05	3.38
2.96	1.44	4.02		2.68	1.17	3.58
3.01	1.46	3.57		2.31	1.03	2.90
2.57	1.26	4.00		2.72	1.13	2.28
3.10	1.18	3.61		2.68	1.03	2.38
2.80	1.07	4.69		2.50	1.04	2.56
2.47	1.09	3.87		2.58	1.13	2.32
3.19	1.19	3.67		2.60	1.05	2.54
3.00	1.16	3.23		2.98	1.01	2.96
3.06	1.17	2.72		3.04	0.91	1.60
3.10	1.07	3.99		2.97	0.85	1.83
2.50	1.19	4.07		2.86		2.23
3.49	1.36	4.44		2.90		2.32
2.58	1.55	3.35		2.87		2.33
2.64	1.89	3.17		2.85		2.53
3.27	2.00	3.48		2.71		2.76
2.72	1.82	3.97		3.32		2.44
2.34	1.78	3.01		2.30		2.28
3.54	1.63	3.97		2.45		2.19
2.59	1.77	3.11		2.75		2.14
2.74	1.54	3.51		2.67		2.17
2.94	1.71	4.28		2.71		2.10
2.83	2.74	3.26		2.74		1.75
2.90	2.83	3.32		2.74		2.84
2.77	2.69	3.31		3.41		2.87
3.11	3.39	3.74		2.81		3.20
3.43	2.52	3.66		2.61		2.76
2.63	2.49	4.24		1.14		2.30
2.94	2.77	3.89		1.14		3.08
3.63	2.50	3.88		1.16		3.42
2.92	3.49	3.18		1.20		3.06
3.10	3.31	3.26		1.16		3.53
3.66	3.17	2.99		1.17		3.13
2.68	2.37	2.90		1.20		2.89
3.29	3.11	2.96		1.19		2.95
2.18	3.17	3.36		1.12		2.82
2.58	3.27	2.87		1.22		2.76
2.88	3.39	3.52		3.74		3.03
3.28	2.64	2.98		3.47		2.74
2.53	3.11	2.92		3.85		2.57
2.96	3.74	3.34		3.38		2.87
2.51	1.56	3.72		3.12		3.32
2.21	1.43	3.13		4.26		3.83
2.68	1.30	3.18		4.28		3.32
2.84	1.63	3.70		3.17		3.60
2.69	1.60	3.89		3.70		3.40
2.61	1.67	4.32		4.58		2.59
2.05	1.56	3.60		3.71		2.39
2.48	1.37	3.59		4.41		2.31
2.73	1.46	3.72		3.40		2.27
2.72	1.66	4.39		3.81		2.20
3.12	1.55	3.81		3.75		2.48
2.94	1.48	3.29		4.09		3.06
2.73	1.67	3.60		3.95		2.69
3.21	1.03	3.74		3.73		2.46
2.64	1.30	4.16		4.48		2.71
2.87	1.49	3.89		3.84		3.23
2.52	1.44	3.87		3.75		2.89
2.60	1.43	3.39		3.79		2.75
3.27	1.81	3.88		3.09		3.03
2.90	1.63	3.71		2.47		2.44
2.73	1.59	3.78		2.27		2.80
2.98	1.60	3.90		1.92		2.66
3.02	1.61	2.78		2.05		2.72
2.55	1.66	4.03		2.32		2.43
3.72	1.68	2.65		2.76		3.07
2.70	1.41	3.02		2.36		2.55
3.56	1.53	2.84		2.78		2.84
2.00	1.59	3.04		2.85		2.05
2.22	1.23	3.57		2.88		2.57
1.99	1.39	2.85		2.62		2.62
1.76	1.23	3.84		2.74		2.72
2.22	1.49	3.08		2.71		2.46
2.41	1.42	3.25		2.73		2.50
2.26	1.72	3.09		2.61		2.19
2.08	1.51	3.21		2.43		2.91
2.59	1.41	3.69		2.54		2.33
2.62	1.41	3.36		2.97		2.40
2.37	1.49	3.07		2.35		2.73
2.99	1.64	2.91		3.38		2.53
2.52	1.61	3.03		2.86		2.41
2.42	1.47	3.23		2.75		2.70
2.07	1.44	3.19		2.84		2.75
1.97	1.49	3.54		2.20		3.13
2.15	1.75	3.08		2.43		3.65
1.41	1.67	3.27		2.63		2.21
1.84	1.64	3.50		2.90		2.32
2.08	1.46	3.39		2.39		2.17
1.61	1.57	3.31		2.63		2.02
1.85	1.41	3.12		3.10		3.02
2.67	1.45	2.94		2.46		3.77
2.09	1.55	2.64		2.28		3.30
1.96	1.57	2.87		2.07		3.81
2.39	1.49	2.35		1.83		3.32
2.19	1.75	3.10		2.19		3.70
2.10	1.59	3.60		2.44		2.48
3.10	1.51	2.92		2.08		3.14
3.52	1.48	2.84				2.52
1.57	1.52	2.05				2.12
2.19	1.43	2.15				2.47
2.62	1.51	1.62				2.72
2.39	1.25	2.36				2.53
2.23	1.35	2.42				2.77
2.60	1.35	3.39				2.94
2.26	1.43	2.18				2.36
2.38	1.44	2.57				2.64
2.77	1.51	2.61				2.38
2.08	1.35	2.97				2.50
2.46	1.30	3.50				3.52
2.72	1.35	4.10				3.69
2.49	1.46	4.03				4.06
2.34	1.35	3.36				4.32
2.40	1.39	4.66				4.14
2.37	1.51	3.74				4.23
2.59	1.44	4.13				3.82
4.31	1.48	4.47				3.35
4.02	1.38	3.59				4.44
3.50	1.65	3.80				3.00
4.24	1.47	3.54				3.72
4.08	1.39	4.15				3.88
3.35	1.52	3.57				3.20
3.67	1.42	3.87				3.27
3.17	1.42	3.95				3.57
3.64	1.41	3.19				4.01
3.36	1.35	3.77				3.86
3.69	1.37	3.44				3.60
4.18	1.31	3.42				3.53
3.43	1.41	3.89				3.68
2.84	1.35	4.80				3.82
2.95	1.24	4.17				3.69
3.55	1.25	3.97				4.06
3.96	1.35	3.17				4.47
3.65	1.28	3.61				3.88
4.37	1.68	4.13				3.56
2.93	1.46	3.56				3.11
3.64	1.41	3.90				4.20
2.85	1.09	3.66				4.25
3.10	1.52	4.27				3.37
4.04	1.42	3.48				3.24
3.64	1.44	4.04				3.49
3.19	1.54	3.63				4.45
3.24	1.51	3.85				3.25
3.13	1.45	2.76				3.51
3.39	1.17	2.44				3.58
3.58	1.42	2.58				4.31
3.11	1.45	2.61				4.01
3.74	1.26	2.84				3.47
2.01	1.46	2.64				4.16
2.40	1.28	3.00				4.40
2.65	1.33	2.95				2.98
2.34	1.37	2.73				3.44
2.19	1.10	2.86				3.33
2.36	1.71	3.20				4.41
2.45	1.51	3.19				4.03
2.32	1.41	2.99				3.31
3.35	1.34	2.81				3.32
3.08	1.33	2.23				3.21
2.56	1.48	3.05				3.53
3.20	1.41	3.98				3.63
4.03	2.55	3.33				3.40
3.19	2.61	3.05				3.22
3.23	2.62	3.46				3.11
3.31	2.49	4.22				4.35
2.90	2.09	3.24				3.64
3.22	2.55	4.07				3.31
2.96	2.60	2.85				3.72
2.99	2.34	3.04				2.51
3.25	2.52	2.38				2.27
3.83	2.87	2.95				2.15
3.02	2.58	2.86				2.23
2.86	2.48	3.07				2.90
3.15	2.28	2.53				2.21
2.70	2.38	3.14				1.99
3.43	2.39	2.92				2.31
1.72	2.58	2.67				2.47
2.35	2.41	3.00				2.69
2.09	2.36	2.85				3.90
2.18	2.78	2.70				2.57
2.10	2.19	2.64				2.51
2.23	2.27	2.74				2.41
2.04	2.65	3.03				2.38
2.33	2.48	2.85				1.97
2.25	2.22	3.01				2.19
2.11	2.66	3.07				2.05
3.21	2.71	3.11				2.42
3.74	2.28	3.12				3.39
2.68	2.98	3.16				3.45
2.13	3.01	3.38				5.00
2.40	2.45	3.42				2.87
2.38	2.55	4.23				3.84
2.21	2.82	4.11				3.33
1.98	2.42	3.28				3.42
1.98	2.59	2.85				4.01
1.99	3.37	3.34				4.11
1.89	2.64	3.67				3.58
2.79	2.17	3.28				3.75
3.34	2.45	3.43				2.68
2.88	2.73	3.51				2.97
3.31	2.44	3.47				3.09
2.96	2.55	3.58				3.12
3.05	3.08	3.41				2.95
3.11	2.50	3.37				3.96
3.39	2.57	3.09				3.22
2.99	2.89	2.47				3.91
2.88	2.69	2.66				3.85
2.41	2.76	3.29				3.53
2.59	2.41	3.35				3.64
2.94	2.29	2.54				3.60
2.96	2.40	2.92				4.14
2.91	2.60	3.05				3.31
2.77	2.17	2.84				3.54
3.33	2.71	3.86				2.80
3.82	2.66	3.24				3.57
3.04	2.90	3.84				3.31
3.00	2.55	3.55				3.10
2.79	2.61	3.13				2.71
2.68	1.29	3.83				2.76
2.60	1.39	3.59				3.68
3.26	1.27	4.22				3.75
2.69	1.27	3.61				3.69
3.79	1.13	3.94				3.47
3.29	1.17	4.11				3.86
2.70	1.38	4.08				3.84
3.28	1.33	3.91				5.00
3.17	1.41	3.69				3.93
3.10	1.30	4.05				4.39
2.77	1.28	3.97				3.52
3.03	1.49	3.49				3.64
2.72	1.45	3.12				2.04
2.76	1.49	3.22				2.41
3.24	1.40	3.37				2.43
3.70	1.39	3.80				2.18
2.52	1.36	3.73				2.25
2.39	1.31	3.45				2.09
2.31	1.33	3.96				2.18
2.37	1.24	3.46				2.32
2.39	1.40	4.46				2.19
2.78	1.45	4.03				2.33
2.31	1.40	4.73				2.42
2.57	1.29	4.14				2.73
3.04	1.37	3.54				2.69
2.53	1.33	3.90				2.68
2.79	1.47	3.58				2.39
2.76	1.33	3.65				2.80
3.35	1.44	3.13				3.24
2.80	1.49	3.21				3.18
3.11	1.45	4.09				3.39
3.41	1.39	3.78				3.02
3.08	1.50	3.90				3.24
3.30	1.62	3.58				2.69
2.93	1.33	3.65				2.77
2.91	1.52	3.13				3.10
3.77	1.56	3.21				3.08
2.71	1.32	4.09				2.66
3.05	1.45	3.78				3.47
3.41	1.50	3.31				3.03
3.49	1.49	3.20				3.65
3.06	1.42	3.31				3.08
2.84	1.50	2.83				2.71
3.61	1.39	4.39				3.67
3.49	1.39	4.73				2.86
3.02	1.26	3.59				2.99
3.86	1.25	4.26				3.52
2.96	1.51	4.09				3.15
3.77	1.51	4.00				3.30
3.79	1.39	4.26				2.81
3.36	1.31	3.15				3.37
3.63	1.40	2.67				3.01
2.71	1.50	2.94				2.61
3.02	1.43	3.68				3.49
3.61	1.46	2.91				4.04
3.04	1.27	3.38				3.70
2.29	1.30	3.19				4.38
3.36	1.41	2.96				4.50
2.94	1.39	3.31				3.47
3.22	1.22	3.26				3.43
3.64	1.32	2.21				3.53
3.83	1.26	2.48				4.64
3.71	1.20	3.39				3.33
2.60	1.44	3.06				3.19
3.49	1.30	2.91				3.22
3.01	1.35	3.48				3.28
2.90	1.33	3.17				3.92
2.88	1.38	3.00				3.49
3.63	1.34	3.42				3.83
2.97	1.34	3.11				3.71
3.48	1.38	3.30				4.46
3.02	1.38	3.84				3.45
3.70	1.34	3.49				3.55
3.42	1.26	4.50				3.09
3.65	1.34	3.86				3.74
3.42	1.42	3.92				3.79
3.98	1.44	1.53				3.86
2.99	1.29	3.93				3.06
3.70	1.33	4.61				3.02
3.86	1.42	3.99				3.78
3.04	1.35	3.94				4.42
3.14	1.32	4.32				3.86
3.67	1.28	3.82				3.06
3.07	1.55	3.83				3.20
3.03	1.57	3.48				3.58
3.04	1.39	3.88				3.33
3.34	1.42	3.54				3.42
3.28	2.00	4.05				3.24
3.36	2.18	3.93				4.29
3.09	2.17	2.83				2.94
2.94	2.27	3.67				3.89
2.79	2.25	3.54				2.95
2.87	2.18	3.29				3.34
2.95	2.13	3.23				2.95
2.59	1.54	3.34				2.86
2.72	1.32	3.27				2.05
2.66	1.19	3.90				2.03
2.86	1.19	3.97				2.33
3.46	1.28	3.45				2.44
2.62	1.36	3.53				2.28
2.80	1.10	4.07				2.29
3.20	1.11	3.86				2.42
2.99	1.31	4.40				2.42
2.79	1.30	3.83				2.33
2.85	1.17	3.27				2.11
2.82	1.77	4.40				2.37
2.56	1.83	4.53				2.30
2.80	1.61	4.41				2.48
2.80	1.77	3.11				2.65
2.30	1.51	3.64				3.54
2.18	1.99	2.70				3.34
2.66	1.79	3.00				3.16
3.15	1.92	3.41				3.15
2.85	1.76	4.55				2.76
2.80	1.89	3.16				2.79
2.87	1.88	3.34				2.93
2.73	1.72	2.82				3.80
2.79	2.28	3.30				3.22
2.60	2.77	3.26				3.13
3.31	2.71	2.96				3.11
2.66	2.15	3.63				3.11
3.51	2.07	3.42				3.37
2.74	2.08	3.40				3.14
2.87	2.33	3.62				2.90
2.83	2.58	3.20				3.92
2.43	2.60	2.86				3.15
2.77	2.20	2.78				3.26
2.88	2.95	2.80				2.85
2.95	3.10	4.11				3.28
3.10	3.49	4.07				3.23
3.04	2.59	3.58				3.18
2.49	2.52	3.75				3.17
2.68	2.51	4.13				3.24
3.08	2.53	4.10				2.82
3.21	2.65	4.01				2.48
2.50	2.12	3.14				1.67
2.82	2.72	3.33				3.37
2.83	2.18	3.43				3.52
2.73	2.34	3.73				2.09
3.02	2.38	3.26				1.96
3.04	2.85	3.85				2.19
2.92	2.62	3.40				3.38
3.16	3.26	3.16				3.08
3.00	2.91	2.15				3.66
2.80	3.66	2.20				3.37
2.73	2.82	2.57				3.25
3.06	3.27	2.65				3.44
3.05	3.04	2.69				3.56
3.14	3.68	2.54				3.31
3.55	2.53	2.92				2.77
2.69	3.11	2.40				3.11
3.23	2.98	2.70				3.00
2.90	2.73	2.48				2.80
3.37	2.88	3.02				3.16
3.41	2.78	2.56				3.22
1.28	2.56	2.36				2.52
1.26		2.26				2.34
1.23		2.36				2.39
1.24		2.31				2.72
1.33		2.79				3.57
1.36		2.33				2.95
		2.48				2.81
		2.60				3.18
		2.39				3.13
		2.14				2.92
		3.34				2.69
		2.63				3.63
		2.63				3.79
		2.55				3.43
		2.47				3.22
		2.46				3.28
		2.32				3.27
		2.56				2.09
		2.35				2.03
		2.92				2.25
		2.85				1.85
		2.27				1.99
		2.44				2.24
		2.34				3.15
		2.22				3.06
		2.50				3.53
		2.60				2.70
		2.77				2.64
		2.65				2.82
		1.96				2.42
		2.07				2.79
		2.39				2.91
		2.23				3.33
		2.23				3.02
		3.68				2.99
		3.86				3.23
		3.93				3.23
		3.73				2.95
		3.78				2.61
		4.27				3.11
		3.69				2.92
		3.66				2.30
		3.48				2.52
		5.00				2.30
		3.52				2.74
		3.84				3.04
		4.59				2.64
		4.62				2.38
		3.69				2.82
		3.53				3.12
		4.01				4.00
		3.86				2.78
		3.77				1.90
		3.68				2.51
		3.99				2.20
		4.08				2.76
		3.17				2.11
		4.22				2.24
		3.74				2.81
		3.79				2.73
		4.23				2.45
		3.99				3.16
		3.97				3.09
		3.58				3.22
		3.63				2.75
		3.04				2.68
		3.35				2.40
		3.43				2.77
		3.06				3.09
		3.31				2.69
		4.24				2.01
		3.72				2.90
		3.90				2.33
		3.86				2.02
		3.25				2.27
		4.35				1.97
		3.25				2.21
		3.48				2.26
		4.21				2.18
		3.59				2.09
		3.64				2.10
		4.47				1.93
		3.40				2.08
		2.52				2.01
		2.61				1.97
		2.61				1.76
		2.53				1.87
		2.74				3.51
		2.57				3.00
		3.13				3.52
		3.18				3.40
		3.24				3.27
		3.22				3.72
		2.96				2.87
		3.31				3.26
		3.30				4.02
		3.19				3.31
		2.96				3.85
		3.39				3.53
		2.92				4.04
		2.50				3.51
		3.72				3.51
		3.31				3.82
		2.53				3.63
		2.48				3.26
		2.71				3.80
		3.28				3.63
		2.87				3.69
		2.94				3.80
		3.51				3.54
		2.73				4.20
		2.85				4.15
		2.75				3.88
		2.98				3.95
		2.82				3.47
		3.22				2.77
		3.07				3.05
		2.57				3.57
		3.09				3.93
		3.34				3.44
		3.83				4.22
		3.37				2.86
		3.25				2.56
		3.06				3.40
		4.06				3.50
		3.68				3.42
		4.35				3.35
		3.99				3.27
		3.84				4.12
		4.00				2.97
		3.17				2.85
		4.04				2.86
		3.69				3.07
		3.96				3.54
		3.79				3.07
		3.91				2.97
		3.34				3.72
		4.03				3.40
		3.39				4.38
		4.20				3.44
		3.41				4.90
		3.30				3.65
		4.59				4.29
		3.63				3.23
		3.63				3.94
		3.64				3.49
		3.37				4.05
		3.90				3.45
		3.07				3.40
		4.52				3.82
		3.38				3.54
		3.50				3.19
		3.93				4.03
		3.68				2.99
		4.05				3.87
		3.78				3.22
		4.01				3.03
		4.05				2.68
		3.77				3.97
		3.75				3.64
		3.63				2.98
		4.38				3.38
		4.48				2.92
		3.93				2.98
		3.57				2.46
		3.74				2.45
		4.53				3.14
		4.54				2.80
		3.43				3.17
		4.23				3.33
		4.86				2.76
		3.78				2.64
		3.25				2.57
		3.73				2.46
		3.75				2.69
		3.65				2.93
		3.48				3.16
		4.30				2.43
		3.83				2.59
		3.54				2.97
		3.32				2.55
		3.50				2.18
		3.29				2.16
		3.42				3.09
		3.47				2.59
		4.18				2.83
		3.78				2.59
		3.81				2.48
		3.30				2.52
		3.89				1.89
		2.46				2.31
		2.56				2.06
		2.61				2.26
		2.62				2.83
		2.59				2.45
		2.46				2.68
		3.17				2.87
		2.56				2.60
		3.03				2.83
		2.95				2.73
		3.26				2.47
		2.72				2.87
		2.91				2.84
		2.77				2.86
		3.15				2.43
		2.63				2.61
		3.29				2.49
		3.08				2.49
		2.55				2.42
		3.15				2.91
		3.09				3.23
		3.24				2.75
		2.72				2.46
		2.97				2.71
		3.38				4.68
		3.53				5.00
		3.06				4.31
		3.06				3.54
		4.35				5.00
		2.94				4.37
		3.48				3.92
		4.33				4.98
		3.55				4.24
		4.34				3.73
		4.78				4.45
		3.37				3.87
		3.27				4.97
		3.18				4.00
		2.89				3.44
		4.25				3.95
		3.48				4.63
		3.80				5.00
		3.95				3.14
		4.44				2.77
		2.92				2.77
		3.70				3.25
		3.05				2.65
		3.57				2.77
		3.56				2.76
		3.43				2.90
		3.24				2.33
		3.71				2.34
		3.55				2.48
		4.46				2.82
		4.30				2.74
		3.53				2.64
		2.76				2.38
		3.33				2.70
		3.12				2.16
		3.80				2.52
		3.23				2.58
		4.05				2.93
		3.63				2.92
		3.60				2.90
		3.75				3.17
		3.90				2.75
		4.27				2.79
		3.62				2.39
		4.34				2.49
		3.21				2.93
		3.50				2.53
		3.43				2.85
		3.23				3.02
		3.92				2.57
		3.47				2.48
		3.87				3.09
		3.37				2.62
		2.97				2.43
		2.81				2.68
		4.12				2.90
		2.73				2.68
		2.92				2.22
		2.94				2.52
		2.94				2.44
		2.97				2.48
		2.60				2.89
		2.60				2.43
		2.59				2.27
		2.60				2.13
		2.57				2.58
		2.15				2.19
		2.81				2.37
		3.10				2.70
		2.71				2.54
		2.66				2.73
		2.44				2.35
		3.23				3.14
		3.45				1.57
		3.60				1.55
		3.60				1.73
		2.98				1.96
		3.63				2.10
		2.77				2.62
		2.74				1.59
		2.61				1.90
		3.38				2.23
						2.72
						2.64
						2.88
						1.02
						0.91
						1.04
						2.11
						1.95
						2.46
						2.75
						2.44
						2.42
						2.50
						2.89
						2.92
						2.32
						3.10
						2.54
						2.72
						0.61
						0.55
						0.49
						0.44
						0.49
						0.56
						0.54
						2.57
						2.44
						2.63
						2.68
						2.95
						2.99
						2.18
						3.18
						3.22
						2.95
						2.83
						2.86
						2.10
						2.59
						2.70
						2.42
						2.45
						2.73
						2.39
						2.73
						2.69
						1.78
						2.56
						2.93
						2.38
						2.56
						2.47
						2.06
						2.04
						2.31
						2.12
						1.98
						1.63
						1.91
						2.30
						2.37
						2.27
						2.31
						2.08
						2.35
						2.23
						2.34
						3.21
						2.72
						2.86
						2.68
						2.60
						2.87
						2.57
						2.53
						2.99
						2.86
						2.68
						3.21
						2.36
						2.83
						3.16
						3.43
						2.83
						2.51
						2.81
						2.98
						2.47
						3.30
						3.26
						3.05
						2.84
						3.07
						3.05
						3.09
						3.07
						3.17
						3.07
						3.44
						2.58
						2.68
						2.62
						2.52
						2.62
						2.65
						2.38
						1.92
						2.12
						2.06
						2.28
						2.47
						2.78
						2.36
						2.13
						2.58
						2.47
						2.63
						2.86
						2.27
						2.68
						2.60
						2.57
						2.78
						2.37
						3.06
						3.07
						2.55
						2.85
						3.41
						2.37
						2.44
						2.16
						3.02
						2.64
						2.54
						2.98
						2.86
						2.68
						2.91
						2.36
						2.55
						2.83
						2.13
						2.41
						2.01
						2.18
						2.24
						2.38
						2.94
						2.21
						2.40
						2.51
						2.63
						2.63
						2.67
						2.94
						2.54
						3.94
						3.09
						2.82
						2.89
						2.92
						2.76
						2.84
						3.51
						3.31
						3.64
						3.16
						1.51
						2.71
						3.22
						3.36
						3.31
						2.44
						2.42
						2.33
						2.85
						2.92
						2.87
						2.78
						1.88
						2.08
						1.84
						2.30
						2.72
						2.34
						2.34
						2.16
						1.98
						1.84
						1.93
						1.78
						1.33
						1.27
						1.42
						1.28
						1.84
						2.56
						2.72
						2.29
						2.13
						2.69
						2.34
						1.98
						2.30
						2.07
						1.91
						2.10
						1.88
						2.30
						1.98
						2.01
						2.25
						2.45
						2.31
						2.18
						2.71
						2.59
						2.54
						2.95
						2.50
						2.59
						2.63
						2.26
						2.27
						2.31
						2.47
						2.65
						2.53
						2.15
						2.01
						2.42
						2.81
						2.38
						2.50
						2.46
						2.51
						1.52
						1.75
						2.77
						2.79
						2.11
						2.14
						2.88
						2.75
						2.37
						2.46
						2.36
						2.09
						1.96
						2.85
						2.95
						1.81
						2.46
						1.99
						2.45
						2.15
						1.98
						3.06
						3.14
						2.53
